# Supplementary material for: (S)-Benzyl 3-(4-hy­droxy­phen­yl)-2-(trityl­amino)­propano­ate
Source: Acta Crystallogr Sect E Struct Rep Online. 2011 May 14;67(Pt 6):o1412. doi: 10.1107/S1600536811017351 (PMC3120518; doi:10.1107/S1600536811017351)
Supplement: Supplementary file 1 [file e-67-o1412-sup1.cif]

##############################################################################
#                                                                            #
# This CIF contains the data in a paper accepted for publication in          #
# Acta Crystallographica Section E. It conforms to the requirements of       #
# Notes for Authors for Acta Crystallographica Section E, and has been       #
# peer reviewed under the auspices of the IUCr Commission on Journals.       #
#                                                                            #
# Full details of the Crystallographic Information File format               #
# are given in the paper "The Crystallographic Information File (CIF):       #
# a New Standard Archive File for Crystallography" by S. R. Hall, F. H.      #
# Allen and I. D. Brown [Acta Cryst. (1991), A47, 655-685].                  #
#                                                                            #
# The current version of the core CIF dictionary is obtainable from          #
# ftp://ftp.iucr.org/pub/cif_core.dic.                                       #
#                                                                            #
# Software is freely available for graphical display of the structure(s)     #
# in this CIF. For information consult the CIF software page                 #
# http://www.iucr.org/resources/cif/software.                                #
#                                                                            #
# This file may be used for bona fide research purposes within the           #
# scientific community so long as proper attribution is given to the journal # 
# article from which it was obtained.                                        #
#                                                                            #
##############################################################################
data_I
_audit_creation_method     SHELXL-97
_chemical_name_systematic
;
(<i>S</i>)-Benzyl 3-(4-hydroxyphenyl)-2-[(triphenylmethyl)amino]propanoate
;
_chemical_name_common
;
(<i>S</i>)-Benzyl 3-(4-hydroxyphenyl)-2-(tritylamino)propanoate
;
_chemical_formula_moiety     'C35 H31 N O3'
_chemical_formula_sum     'C35 H31 N O3'
_chemical_formula_iupac     'C35 H31 N O3'
_chemical_formula_weight     513.61
_chemical_melting_point     ?
_symmetry_cell_setting     orthorhombic
_symmetry_space_group_name_H-M     'P 21 21 21'
_symmetry_space_group_name_Hall     'P 2ac 2ab'
loop_
    _symmetry_equiv_pos_as_xyz
    'x, y, z'
    '-x+1/2, -y, z+1/2'
    '-x, y+1/2, -z+1/2'
    'x+1/2, -y+1/2, -z'
_cell_length_a     9.1188(18)
_cell_length_b     15.774(3)
_cell_length_c     19.393(4)
_cell_angle_alpha     90.00
_cell_angle_beta     90.00
_cell_angle_gamma     90.00
_cell_volume     2789.4(10)
_cell_formula_units_Z     4
_cell_measurement_reflns_used     1875
_cell_measurement_theta_min     3.25
_cell_measurement_theta_max     27.46
_cell_measurement_temperature     293(2)
_exptl_crystal_description     plate
_exptl_crystal_colour     colourless
_exptl_crystal_size_max     0.32
_exptl_crystal_size_mid     0.25
_exptl_crystal_size_min     0.11
_exptl_crystal_density_diffrn     1.223
_exptl_crystal_density_meas     ?
_exptl_crystal_density_method     'not measured'
_exptl_crystal_F_000     1088
_exptl_absorpt_coefficient_mu     0.077
_exptl_absorpt_correction_type     multi-scan
_exptl_absorpt_process_details     '(ABSCOR; Higashi, 1995)'
_exptl_absorpt_correction_T_min     0.976
_exptl_absorpt_correction_T_max     0.9912
_exptl_special_details
;
;
_diffrn_ambient_temperature     293(2)
_diffrn_radiation_type     MoK\a
_diffrn_radiation_wavelength     0.71073
_diffrn_radiation_source     'sealed tube'
_diffrn_radiation_monochromator     'graphite'
_diffrn_measurement_device_type     'Rigaku Mercury CCD'
_diffrn_measurement_method     '\f and \w'
_diffrn_detector_area_resol_mean     ?
_diffrn_reflns_number     24111
_diffrn_reflns_av_R_equivalents     0.0531
_diffrn_reflns_av_sigmaI/netI     0.0283
_diffrn_reflns_theta_min     3.07
_diffrn_reflns_theta_max     26.00
_diffrn_reflns_theta_full     26.00
_diffrn_measured_fraction_theta_max     1.00
_diffrn_measured_fraction_theta_full     1.00
_diffrn_reflns_limit_h_min     -9
_diffrn_reflns_limit_h_max     11
_diffrn_reflns_limit_k_min     -19
_diffrn_reflns_limit_k_max     19
_diffrn_reflns_limit_l_min     -23
_diffrn_reflns_limit_l_max     23
_diffrn_standards_number     0
_diffrn_standards_interval_count     0
_diffrn_standards_interval_time     0
_diffrn_standards_decay_%     ?
_refine_special_details
;
Refinement of <i>F</i>^2^ against ALL reflections. The weighted <i>R</i>-factor
<i>wR</i> and goodness of fit <i>S</i> are based on <i>F</i>^2^, conventional
<i>R</i>-factors <i>R</i> are based on <i>F</i>, with <i>F</i> set to zero for
negative <i>F</i>^2^. The threshold expression of <i>F</i>^2^ >
\s(<i>F</i>^2^) is used only for calculating <i>R</i>-factors(gt) <i>etc</i>.
and is not relevant to the choice of reflections for refinement.
<i>R</i>-factors based on <i>F</i>^2^ are statistically about twice as large
as those based on <i>F</i>, and <i>R</i>- factors based on ALL data will be
even larger.
;
_reflns_number_total     3097
_reflns_number_gt     2200
_reflns_threshold_expression     I>2\s(I)
_refine_ls_structure_factor_coef     Fsqd
_refine_ls_matrix_type     full
_refine_ls_R_factor_all     0.0658
_refine_ls_R_factor_gt     0.0413
_refine_ls_wR_factor_gt     0.0839
_refine_ls_wR_factor_ref     0.0925
_refine_ls_goodness_of_fit_ref     1.093
_refine_ls_restrained_S_all     1.093
_refine_ls_number_reflns     3097
_refine_ls_number_parameters     356
_refine_ls_number_restraints     0
_refine_ls_hydrogen_treatment     mixed
_refine_ls_weighting_scheme     calc
_refine_ls_weighting_details
                      'w=1/[\s^2^(Fo^2^)+(0.0476P)^2^] where P=(Fo^2^+2Fc^2^)/3'
_atom_sites_solution_hydrogens     geom
_atom_sites_solution_primary     direct
_atom_sites_solution_secondary     difmap
_refine_ls_shift/su_max     0.000
_refine_ls_shift/su_mean     0.000
_refine_diff_density_max     0.10
_refine_diff_density_min     -0.14
_refine_ls_extinction_method     none
_refine_ls_extinction_coef     ?
loop_
    _atom_type_symbol
    _atom_type_description
    _atom_type_scat_dispersion_real
    _atom_type_scat_dispersion_imag
    _atom_type_scat_source
    'C' 'C' 0.0033 0.0000
                         'International Tables Vol C Tables 4.2.6.8 and 6.1.1.4'
    'H' 'H' 0.0000 0.0000
                         'International Tables Vol C Tables 4.2.6.8 and 6.1.1.4'
    'N' 'N' 0.0061 0.0000
                         'International Tables Vol C Tables 4.2.6.8 and 6.1.1.4'
    'O' 'O' 0.0106 0.0000
                         'International Tables Vol C Tables 4.2.6.8 and 6.1.1.4'
_computing_data_collection     'CrystalClear (Rigaku, 2000)'
_computing_cell_refinement     'CrystalClear (Rigaku, 2000)'
_computing_data_reduction     'CrystalClear (Rigaku, 2000)'
_computing_structure_solution     'SHELXS97 (Sheldrick, 2008)'
_computing_structure_refinement     'SHELXL97 (Sheldrick, 2008)'
_computing_molecular_graphics     'SHELXTL (Sheldrick, 2008)'
_computing_publication_material     'SHELXTL (Sheldrick, 2008)'
loop_
    _atom_site_type_symbol
    _atom_site_label
    _atom_site_fract_x
    _atom_site_fract_y
    _atom_site_fract_z
    _atom_site_U_iso_or_equiv
    _atom_site_adp_type
    _atom_site_calc_flag
    _atom_site_refinement_flags
    _atom_site_occupancy
    _atom_site_symmetry_multiplicity
    _atom_site_disorder_assembly
    _atom_site_disorder_group
    O O1 -0.8415(2) -0.39107(11) -0.11380(10) 0.0635(5) Uani d . 1 1 . .
    O O2 -0.88195(19) -0.52988(11) -0.09751(11) 0.0642(5) Uani d . 1 1 . .
    O O3 -0.5931(3) -0.20753(13) 0.11146(12) 0.0932(7) Uani d . 1 1 . .
    H H3A -0.5162 -0.1806 0.1105 0.140 Uiso calc R 1 1 . .
    N N1 -0.5558(2) -0.42813(13) -0.16568(11) 0.0470(5) Uani d . 1 1 . .
    H H1A -0.580(3) -0.3773(16) -0.1508(14) 0.055(7) Uiso d . 1 1 . .
    C C1 -0.7971(3) -0.46331(15) -0.11394(14) 0.0523(6) Uani d . 1 1 . .
    C C2 -0.6402(3) -0.48944(14) -0.12606(13) 0.0476(6) Uani d . 1 1 . .
    H H2A -0.6401 -0.5434 -0.1511 0.057 Uiso calc R 1 1 . .
    C C3 -0.5679(3) -0.50374(15) -0.05462(14) 0.0587(7) Uani d . 1 1 . .
    H H3B -0.6194 -0.5490 -0.0310 0.070 Uiso calc R 1 1 . .
    H H3C -0.4674 -0.5219 -0.0614 0.070 Uiso calc R 1 1 . .
    C C4 -0.5684(3) -0.42608(16) -0.00941(13) 0.0553(6) Uani d . 1 1 . .
    C C5 -0.6842(3) -0.41039(18) 0.03513(14) 0.0650(8) Uani d . 1 1 . .
    H H5A -0.7593 -0.4501 0.0384 0.078 Uiso calc R 1 1 . .
    C C6 -0.6923(3) -0.33742(18) 0.07511(15) 0.0680(8) Uani d . 1 1 . .
    H H6A -0.7719 -0.3283 0.1041 0.082 Uiso calc R 1 1 . .
    C C7 -0.5796(3) -0.27833(18) 0.07110(16) 0.0650(8) Uani d . 1 1 . .
    C C8 -0.4624(3) -0.29330(18) 0.02834(16) 0.0668(8) Uani d . 1 1 . .
    H H8A -0.3859 -0.2544 0.0263 0.080 Uiso calc R 1 1 . .
    C C9 -0.4573(3) -0.36602(17) -0.01186(16) 0.0628(7) Uani d . 1 1 . .
    H H9A -0.3778 -0.3747 -0.0411 0.075 Uiso calc R 1 1 . .
    C C10 -1.0349(3) -0.5109(2) -0.0818(2) 0.0829(10) Uani d . 1 1 . .
    H H10A -1.0841 -0.4903 -0.1229 0.099 Uiso calc R 1 1 . .
    H H10B -1.0402 -0.4671 -0.0468 0.099 Uiso calc R 1 1 . .
    C C11 -1.1086(3) -0.58942(19) -0.05648(16) 0.0632(7) Uani d . 1 1 . .
    C C12 -1.0872(3) -0.6677(2) -0.08728(17) 0.0738(8) Uani d . 1 1 . .
    H H12A -1.0209 -0.6726 -0.1235 0.089 Uiso calc R 1 1 . .
    C C13 -1.1629(4) -0.7384(2) -0.06509(19) 0.0823(10) Uani d . 1 1 . .
    H H13A -1.1461 -0.7908 -0.0856 0.099 Uiso calc R 1 1 . .
    C C14 -1.2625(4) -0.7310(3) -0.0128(2) 0.0860(10) Uani d . 1 1 . .
    H H14A -1.3161 -0.7781 0.0011 0.103 Uiso calc R 1 1 . .
    C C15 -1.2837(4) -0.6554(2) 0.01881(19) 0.0864(10) Uani d . 1 1 . .
    H H15A -1.3504 -0.6511 0.0549 0.104 Uiso calc R 1 1 . .
    C C16 -1.2062(3) -0.5841(2) -0.00253(17) 0.0767(9) Uani d . 1 1 . .
    H H16A -1.2204 -0.5326 0.0198 0.092 Uiso calc R 1 1 . .
    C C17 -0.5633(2) -0.43267(14) -0.24205(12) 0.0435(5) Uani d . 1 1 . .
    C C18 -0.4822(3) -0.35431(13) -0.26981(14) 0.0460(6) Uani d . 1 1 . .
    C C19 -0.3684(3) -0.31829(14) -0.23272(15) 0.0537(7) Uani d . 1 1 . .
    H H19A -0.3452 -0.3397 -0.1894 0.064 Uiso calc R 1 1 . .
    C C20 -0.2885(3) -0.25094(14) -0.25893(17) 0.0605(8) Uani d . 1 1 . .
    H H20A -0.2128 -0.2273 -0.2331 0.073 Uiso calc R 1 1 . .
    C C21 -0.3209(3) -0.21891(16) -0.32313(18) 0.0653(8) Uani d . 1 1 . .
    H H21A -0.2666 -0.1742 -0.3410 0.078 Uiso calc R 1 1 . .
    C C22 -0.4340(3) -0.25330(16) -0.36070(17) 0.0675(8) Uani d . 1 1 . .
    H H22A -0.4569 -0.2313 -0.4039 0.081 Uiso calc R 1 1 . .
    C C23 -0.5139(3) -0.32054(16) -0.33443(15) 0.0576(7) Uani d . 1 1 . .
    H H23A -0.5899 -0.3435 -0.3604 0.069 Uiso calc R 1 1 . .
    C C24 -0.4747(2) -0.50967(13) -0.26782(14) 0.0453(6) Uani d . 1 1 . .
    C C25 -0.3816(3) -0.55510(14) -0.22560(15) 0.0538(6) Uani d . 1 1 . .
    H H25A -0.3730 -0.5403 -0.1794 0.065 Uiso calc R 1 1 . .
    C C26 -0.3005(3) -0.62277(16) -0.25129(18) 0.0659(8) Uani d . 1 1 . .
    H H26A -0.2390 -0.6528 -0.2219 0.079 Uiso calc R 1 1 . .
    C C27 -0.3097(3) -0.64575(17) -0.31902(19) 0.0709(9) Uani d . 1 1 . .
    H H27A -0.2555 -0.6913 -0.3357 0.085 Uiso calc R 1 1 . .
    C C28 -0.4008(3) -0.60035(17) -0.36234(17) 0.0719(9) Uani d . 1 1 . .
    H H28A -0.4074 -0.6150 -0.4087 0.086 Uiso calc R 1 1 . .
    C C29 -0.4819(3) -0.53335(16) -0.33723(16) 0.0612(7) Uani d . 1 1 . .
    H H29A -0.5426 -0.5033 -0.3670 0.073 Uiso calc R 1 1 . .
    C C30 -0.7246(2) -0.43698(14) -0.26576(13) 0.0465(6) Uani d . 1 1 . .
    C C31 -0.7951(3) -0.51343(16) -0.27810(15) 0.0604(7) Uani d . 1 1 . .
    H H31A -0.7414 -0.5635 -0.2766 0.072 Uiso calc R 1 1 . .
    C C32 -0.9434(3) -0.5167(2) -0.29257(18) 0.0796(9) Uani d . 1 1 . .
    H H32A -0.9875 -0.5687 -0.3014 0.095 Uiso calc R 1 1 . .
    C C33 -1.0252(3) -0.4450(2) -0.29411(18) 0.0837(10) Uani d . 1 1 . .
    H H33A -1.1252 -0.4477 -0.3032 0.100 Uiso calc R 1 1 . .
    C C34 -0.9585(3) -0.3682(2) -0.28198(18) 0.0754(9) Uani d . 1 1 . .
    H H34A -1.0136 -0.3186 -0.2833 0.090 Uiso calc R 1 1 . .
    C C35 -0.8094(3) -0.36430(17) -0.26780(15) 0.0586(7) Uani d . 1 1 . .
    H H35A -0.7658 -0.3120 -0.2595 0.070 Uiso calc R 1 1 . .
loop_
    _atom_site_aniso_label
    _atom_site_aniso_U_11
    _atom_site_aniso_U_22
    _atom_site_aniso_U_33
    _atom_site_aniso_U_12
    _atom_site_aniso_U_13
    _atom_site_aniso_U_23
    O1 0.0675(12) 0.0552(10) 0.0677(14) 0.0113(9) 0.0054(10) -0.0029(9)
    O2 0.0479(10) 0.0620(10) 0.0828(15) -0.0012(9) 0.0103(9) 0.0059(10)
    O3 0.0862(15) 0.0956(14) 0.0977(18) -0.0321(12) 0.0211(13) -0.0388(13)
    N1 0.0494(11) 0.0434(10) 0.0481(13) -0.0039(10) 0.0001(10) -0.0030(10)
    C1 0.0549(14) 0.0506(14) 0.0514(17) -0.0020(12) 0.0001(13) -0.0030(12)
    C2 0.0488(13) 0.0433(11) 0.0509(16) -0.0012(11) 0.0009(12) 0.0007(11)
    C3 0.0599(16) 0.0560(14) 0.0602(18) -0.0017(13) -0.0048(14) 0.0093(13)
    C4 0.0582(15) 0.0619(15) 0.0457(15) -0.0090(14) -0.0059(13) 0.0086(13)
    C5 0.0701(19) 0.0780(18) 0.0470(17) -0.0272(15) 0.0035(14) 0.0034(14)
    C6 0.0656(18) 0.0870(19) 0.0514(18) -0.0230(15) 0.0126(15) -0.0098(15)
    C7 0.0656(18) 0.0720(17) 0.057(2) -0.0152(15) 0.0003(16) -0.0074(15)
    C8 0.0600(17) 0.0761(18) 0.064(2) -0.0204(15) 0.0011(16) -0.0005(15)
    C9 0.0527(15) 0.0773(17) 0.0584(19) -0.0086(15) 0.0012(14) 0.0024(15)
    C10 0.0475(14) 0.088(2) 0.114(3) 0.0076(16) 0.0153(18) 0.015(2)
    C11 0.0413(14) 0.0848(19) 0.0636(19) 0.0012(14) -0.0009(14) 0.0096(16)
    C12 0.0581(17) 0.100(2) 0.063(2) -0.0097(17) 0.0019(16) 0.0024(17)
    C13 0.074(2) 0.095(2) 0.079(3) -0.0201(18) -0.012(2) -0.0012(19)
    C14 0.070(2) 0.108(3) 0.079(3) -0.023(2) -0.006(2) 0.020(2)
    C15 0.0677(19) 0.121(3) 0.071(2) -0.005(2) 0.0142(18) 0.027(2)
    C16 0.0615(17) 0.095(2) 0.074(2) 0.0083(18) 0.0020(17) 0.0060(18)
    C17 0.0428(12) 0.0409(11) 0.0468(15) 0.0003(11) -0.0020(11) -0.0019(11)
    C18 0.0412(12) 0.0405(12) 0.0561(17) 0.0037(10) 0.0022(12) 0.0015(12)
    C19 0.0519(15) 0.0465(12) 0.0629(18) -0.0011(12) -0.0019(14) 0.0002(13)
    C20 0.0518(15) 0.0443(13) 0.085(2) -0.0030(12) 0.0055(16) -0.0022(14)
    C21 0.0544(16) 0.0441(13) 0.097(3) 0.0032(13) 0.0180(17) 0.0079(15)
    C22 0.0648(18) 0.0657(16) 0.072(2) 0.0100(15) 0.0140(17) 0.0205(15)
    C23 0.0525(15) 0.0582(14) 0.0620(19) -0.0007(13) 0.0019(14) 0.0059(14)
    C24 0.0403(12) 0.0420(12) 0.0537(16) -0.0010(10) 0.0005(12) -0.0016(11)
    C25 0.0480(14) 0.0526(14) 0.0607(17) 0.0049(12) -0.0015(13) -0.0011(13)
    C26 0.0576(16) 0.0586(15) 0.082(2) 0.0164(13) 0.0025(16) 0.0059(15)
    C27 0.0674(19) 0.0568(16) 0.089(3) 0.0153(15) 0.0183(18) -0.0065(16)
    C28 0.086(2) 0.0665(16) 0.063(2) 0.0143(17) 0.0089(18) -0.0134(15)
    C29 0.0652(17) 0.0611(14) 0.0572(19) 0.0122(13) -0.0035(14) -0.0084(13)
    C30 0.0421(12) 0.0490(12) 0.0483(15) 0.0031(12) -0.0008(11) -0.0003(12)
    C31 0.0500(14) 0.0579(15) 0.073(2) -0.0059(13) -0.0068(14) -0.0077(14)
    C32 0.0519(17) 0.087(2) 0.100(3) -0.0137(17) -0.0099(18) -0.0042(18)
    C33 0.0400(14) 0.120(3) 0.091(3) -0.0061(19) -0.0043(16) 0.009(2)
    C34 0.0491(16) 0.094(2) 0.083(2) 0.0195(17) 0.0048(17) 0.0150(18)
    C35 0.0493(14) 0.0590(14) 0.0674(19) 0.0051(13) 0.0006(14) 0.0028(14)
_geom_special_details
;
All e.s.d.'s (except the e.s.d. in the dihedral angle between two l.s. planes)
are estimated using the full covariance matrix. The cell e.s.d.'s are taken
into account individually in the estimation of e.s.d.'s in distances, angles
and torsion angles; correlations between e.s.d.'s in cell parameters are only
used when they are defined by crystal symmetry. An approximate (isotropic)
treatment of cell e.s.d.'s is used for estimating e.s.d.'s involving l.s.
planes.
;
loop_
    _geom_bond_atom_site_label_1
    _geom_bond_atom_site_label_2
    _geom_bond_site_symmetry_2
    _geom_bond_distance
    _geom_bond_publ_flag
    O1 C1 . 1.209(3) no
    O2 C1 . 1.342(3) no
    O2 C10 . 1.459(3) no
    O3 C7 . 1.369(3) no
    O3 H3A . 0.8200 no
    N1 C2 . 1.455(3) no
    N1 C17 . 1.484(3) no
    N1 H1A . 0.88(2) no
    C1 C2 . 1.508(3) no
    C2 C3 . 1.551(4) no
    C2 H2A . 0.9800 no
    C3 C4 . 1.506(4) no
    C3 H3B . 0.9700 no
    C3 H3C . 0.9700 no
    C4 C5 . 1.387(4) no
    C4 C9 . 1.388(4) no
    C5 C6 . 1.390(4) no
    C5 H5A . 0.9300 no
    C6 C7 . 1.389(4) no
    C6 H6A . 0.9300 no
    C7 C8 . 1.373(4) no
    C8 C9 . 1.388(4) no
    C8 H8A . 0.9300 no
    C9 H9A . 0.9300 no
    C10 C11 . 1.492(4) no
    C10 H10A . 0.9700 no
    C10 H10B . 0.9700 no
    C11 C16 . 1.376(4) no
    C11 C12 . 1.385(4) no
    C12 C13 . 1.381(4) no
    C12 H12A . 0.9300 no
    C13 C14 . 1.366(5) no
    C13 H13A . 0.9300 no
    C14 C15 . 1.355(5) no
    C14 H14A . 0.9300 no
    C15 C16 . 1.391(4) no
    C15 H15A . 0.9300 no
    C16 H16A . 0.9300 no
    C17 C18 . 1.538(3) no
    C17 C30 . 1.542(3) no
    C17 C24 . 1.542(3) no
    C18 C19 . 1.385(3) no
    C18 C23 . 1.392(4) no
    C19 C20 . 1.385(3) no
    C19 H19A . 0.9300 no
    C20 C21 . 1.376(4) no
    C20 H20A . 0.9300 no
    C21 C22 . 1.374(4) no
    C21 H21A . 0.9300 no
    C22 C23 . 1.384(4) no
    C22 H22A . 0.9300 no
    C23 H23A . 0.9300 no
    C24 C25 . 1.380(3) no
    C24 C29 . 1.398(4) no
    C25 C26 . 1.391(3) no
    C25 H25A . 0.9300 no
    C26 C27 . 1.365(4) no
    C26 H26A . 0.9300 no
    C27 C28 . 1.381(4) no
    C27 H27A . 0.9300 no
    C28 C29 . 1.379(4) no
    C28 H28A . 0.9300 no
    C29 H29A . 0.9300 no
    C30 C35 . 1.383(3) no
    C30 C31 . 1.387(3) no
    C31 C32 . 1.382(4) no
    C31 H31A . 0.9300 no
    C32 C33 . 1.355(4) no
    C32 H32A . 0.9300 no
    C33 C34 . 1.376(4) no
    C33 H33A . 0.9300 no
    C34 C35 . 1.388(4) no
    C34 H34A . 0.9300 no
    C35 H35A . 0.9300 no
loop_
    _geom_angle_atom_site_label_1
    _geom_angle_atom_site_label_2
    _geom_angle_atom_site_label_3
    _geom_angle_site_symmetry_1
    _geom_angle_site_symmetry_3
    _geom_angle
    _geom_angle_publ_flag
    C1 O2 C10 . . 116.1(2) no
    C7 O3 H3A . . 109.5 no
    C2 N1 C17 . . 118.05(19) no
    C2 N1 H1A . . 107.5(17) no
    C17 N1 H1A . . 111.0(17) no
    O1 C1 O2 . . 123.0(2) no
    O1 C1 C2 . . 125.1(2) no
    O2 C1 C2 . . 111.7(2) no
    N1 C2 C1 . . 113.7(2) no
    N1 C2 C3 . . 110.09(19) no
    C1 C2 C3 . . 107.7(2) no
    N1 C2 H2A . . 108.4 no
    C1 C2 H2A . . 108.4 no
    C3 C2 H2A . . 108.4 no
    C4 C3 C2 . . 113.6(2) no
    C4 C3 H3B . . 108.8 no
    C2 C3 H3B . . 108.8 no
    C4 C3 H3C . . 108.8 no
    C2 C3 H3C . . 108.8 no
    H3B C3 H3C . . 107.7 no
    C5 C4 C9 . . 117.1(2) no
    C5 C4 C3 . . 120.6(2) no
    C9 C4 C3 . . 122.2(3) no
    C4 C5 C6 . . 122.4(3) no
    C4 C5 H5A . . 118.8 no
    C6 C5 H5A . . 118.8 no
    C7 C6 C5 . . 119.0(3) no
    C7 C6 H6A . . 120.5 no
    C5 C6 H6A . . 120.5 no
    O3 C7 C8 . . 123.7(3) no
    O3 C7 C6 . . 116.7(3) no
    C8 C7 C6 . . 119.6(3) no
    C7 C8 C9 . . 120.5(3) no
    C7 C8 H8A . . 119.7 no
    C9 C8 H8A . . 119.7 no
    C8 C9 C4 . . 121.4(3) no
    C8 C9 H9A . . 119.3 no
    C4 C9 H9A . . 119.3 no
    O2 C10 C11 . . 109.2(2) no
    O2 C10 H10A . . 109.8 no
    C11 C10 H10A . . 109.8 no
    O2 C10 H10B . . 109.8 no
    C11 C10 H10B . . 109.8 no
    H10A C10 H10B . . 108.3 no
    C16 C11 C12 . . 118.2(3) no
    C16 C11 C10 . . 119.4(3) no
    C12 C11 C10 . . 122.3(3) no
    C13 C12 C11 . . 121.0(3) no
    C13 C12 H12A . . 119.5 no
    C11 C12 H12A . . 119.5 no
    C14 C13 C12 . . 119.6(3) no
    C14 C13 H13A . . 120.2 no
    C12 C13 H13A . . 120.2 no
    C15 C14 C13 . . 120.4(3) no
    C15 C14 H14A . . 119.8 no
    C13 C14 H14A . . 119.8 no
    C14 C15 C16 . . 120.3(3) no
    C14 C15 H15A . . 119.9 no
    C16 C15 H15A . . 119.9 no
    C11 C16 C15 . . 120.4(3) no
    C11 C16 H16A . . 119.8 no
    C15 C16 H16A . . 119.8 no
    N1 C17 C18 . . 106.75(19) no
    N1 C17 C30 . . 110.11(19) no
    C18 C17 C30 . . 112.93(19) no
    N1 C17 C24 . . 109.69(19) no
    C18 C17 C24 . . 105.51(17) no
    C30 C17 C24 . . 111.62(19) no
    C19 C18 C23 . . 117.8(2) no
    C19 C18 C17 . . 120.6(2) no
    C23 C18 C17 . . 121.5(2) no
    C18 C19 C20 . . 121.2(3) no
    C18 C19 H19A . . 119.4 no
    C20 C19 H19A . . 119.4 no
    C21 C20 C19 . . 120.0(3) no
    C21 C20 H20A . . 120.0 no
    C19 C20 H20A . . 120.0 no
    C22 C21 C20 . . 119.8(3) no
    C22 C21 H21A . . 120.1 no
    C20 C21 H21A . . 120.1 no
    C21 C22 C23 . . 120.1(3) no
    C21 C22 H22A . . 119.9 no
    C23 C22 H22A . . 119.9 no
    C22 C23 C18 . . 121.0(3) no
    C22 C23 H23A . . 119.5 no
    C18 C23 H23A . . 119.5 no
    C25 C24 C29 . . 117.5(2) no
    C25 C24 C17 . . 122.6(2) no
    C29 C24 C17 . . 119.8(2) no
    C24 C25 C26 . . 120.9(3) no
    C24 C25 H25A . . 119.6 no
    C26 C25 H25A . . 119.6 no
    C27 C26 C25 . . 121.0(3) no
    C27 C26 H26A . . 119.5 no
    C25 C26 H26A . . 119.5 no
    C26 C27 C28 . . 119.0(3) no
    C26 C27 H27A . . 120.5 no
    C28 C27 H27A . . 120.5 no
    C27 C28 C29 . . 120.3(3) no
    C27 C28 H28A . . 119.8 no
    C29 C28 H28A . . 119.8 no
    C28 C29 C24 . . 121.3(3) no
    C28 C29 H29A . . 119.4 no
    C24 C29 H29A . . 119.4 no
    C35 C30 C31 . . 117.2(2) no
    C35 C30 C17 . . 120.3(2) no
    C31 C30 C17 . . 122.1(2) no
    C32 C31 C30 . . 121.4(3) no
    C32 C31 H31A . . 119.3 no
    C30 C31 H31A . . 119.3 no
    C33 C32 C31 . . 120.8(3) no
    C33 C32 H32A . . 119.6 no
    C31 C32 H32A . . 119.6 no
    C32 C33 C34 . . 119.2(3) no
    C32 C33 H33A . . 120.4 no
    C34 C33 H33A . . 120.4 no
    C33 C34 C35 . . 120.4(3) no
    C33 C34 H34A . . 119.8 no
    C35 C34 H34A . . 119.8 no
    C30 C35 C34 . . 121.1(3) no
    C30 C35 H35A . . 119.5 no
    C34 C35 H35A . . 119.5 no
loop_
    _geom_torsion_atom_site_label_1
    _geom_torsion_atom_site_label_2
    _geom_torsion_atom_site_label_3
    _geom_torsion_atom_site_label_4
    _geom_torsion_site_symmetry_1
    _geom_torsion_site_symmetry_2
    _geom_torsion_site_symmetry_3
    _geom_torsion_site_symmetry_4
    _geom_torsion
    _geom_torsion_publ_flag
    C10 O2 C1 O1 . . . . 2.4(4) no
    C10 O2 C1 C2 . . . . 177.4(3) no
    C17 N1 C2 C1 . . . . -85.4(3) no
    C17 N1 C2 C3 . . . . 153.6(2) no
    O1 C1 C2 N1 . . . . -24.8(4) no
    O2 C1 C2 N1 . . . . 160.3(2) no
    O1 C1 C2 C3 . . . . 97.5(3) no
    O2 C1 C2 C3 . . . . -77.4(2) no
    N1 C2 C3 C4 . . . . 64.6(3) no
    C1 C2 C3 C4 . . . . -59.9(3) no
    C2 C3 C4 C5 . . . . 90.2(3) no
    C2 C3 C4 C9 . . . . -87.6(3) no
    C9 C4 C5 C6 . . . . 1.1(4) no
    C3 C4 C5 C6 . . . . -176.7(3) no
    C4 C5 C6 C7 . . . . -0.8(5) no
    C5 C6 C7 O3 . . . . 179.9(3) no
    C5 C6 C7 C8 . . . . -0.5(5) no
    O3 C7 C8 C9 . . . . -179.1(3) no
    C6 C7 C8 C9 . . . . 1.4(5) no
    C7 C8 C9 C4 . . . . -1.0(5) no
    C5 C4 C9 C8 . . . . -0.3(4) no
    C3 C4 C9 C8 . . . . 177.6(3) no
    C1 O2 C10 C11 . . . . -173.2(3) no
    O2 C10 C11 C16 . . . . 139.8(3) no
    O2 C10 C11 C12 . . . . -43.0(4) no
    C16 C11 C12 C13 . . . . 0.7(5) no
    C10 C11 C12 C13 . . . . -176.5(3) no
    C11 C12 C13 C14 . . . . 1.3(5) no
    C12 C13 C14 C15 . . . . -2.3(5) no
    C13 C14 C15 C16 . . . . 1.3(5) no
    C12 C11 C16 C15 . . . . -1.8(5) no
    C10 C11 C16 C15 . . . . 175.6(3) no
    C14 C15 C16 C11 . . . . 0.8(5) no
    C2 N1 C17 C18 . . . . 172.46(18) no
    C2 N1 C17 C30 . . . . 49.5(3) no
    C2 N1 C17 C24 . . . . -73.7(2) no
    N1 C17 C18 C19 . . . . 29.2(3) no
    C30 C17 C18 C19 . . . . 150.4(2) no
    C24 C17 C18 C19 . . . . -87.4(3) no
    N1 C17 C18 C23 . . . . -154.8(2) no
    C30 C17 C18 C23 . . . . -33.7(3) no
    C24 C17 C18 C23 . . . . 88.5(3) no
    C23 C18 C19 C20 . . . . -0.1(4) no
    C17 C18 C19 C20 . . . . 176.0(2) no
    C18 C19 C20 C21 . . . . -0.4(4) no
    C19 C20 C21 C22 . . . . 0.8(4) no
    C20 C21 C22 C23 . . . . -0.8(4) no
    C21 C22 C23 C18 . . . . 0.3(4) no
    C19 C18 C23 C22 . . . . 0.1(4) no
    C17 C18 C23 C22 . . . . -175.9(2) no
    N1 C17 C24 C25 . . . . -11.5(3) no
    C18 C17 C24 C25 . . . . 103.2(2) no
    C30 C17 C24 C25 . . . . -133.8(2) no
    N1 C17 C24 C29 . . . . 171.5(2) no
    C18 C17 C24 C29 . . . . -73.8(3) no
    C30 C17 C24 C29 . . . . 49.2(3) no
    C29 C24 C25 C26 . . . . -1.1(4) no
    C17 C24 C25 C26 . . . . -178.2(2) no
    C24 C25 C26 C27 . . . . 0.5(4) no
    C25 C26 C27 C28 . . . . 0.3(5) no
    C26 C27 C28 C29 . . . . -0.5(5) no
    C27 C28 C29 C24 . . . . -0.1(4) no
    C25 C24 C29 C28 . . . . 0.9(4) no
    C17 C24 C29 C28 . . . . 178.1(2) no
    N1 C17 C30 C35 . . . . 78.7(3) no
    C18 C17 C30 C35 . . . . -40.5(3) no
    C24 C17 C30 C35 . . . . -159.2(2) no
    N1 C17 C30 C31 . . . . -93.8(3) no
    C18 C17 C30 C31 . . . . 147.0(2) no
    C24 C17 C30 C31 . . . . 28.3(3) no
    C35 C30 C31 C32 . . . . 0.7(4) no
    C17 C30 C31 C32 . . . . 173.4(3) no
    C30 C31 C32 C33 . . . . -1.0(5) no
    C31 C32 C33 C34 . . . . 0.9(5) no
    C32 C33 C34 C35 . . . . -0.5(5) no
    C31 C30 C35 C34 . . . . -0.3(4) no
    C17 C30 C35 C34 . . . . -173.2(3) no
    C33 C34 C35 C30 . . . . 0.2(5) no
loop_
    _geom_hbond_atom_site_label_D
    _geom_hbond_atom_site_label_H
    _geom_hbond_atom_site_label_A
    _geom_hbond_site_symmetry_A
    _geom_hbond_distance_DH
    _geom_hbond_distance_HA
    _geom_hbond_distance_DA
    _geom_hbond_angle_DHA
    O3 H3A O1 4_545 0.82 1.95 2.772(3) 175
data_global
_journal_date_recd_electronic     2011-04-24
_journal_date_accepted     2011-05-08
_journal_name_full     'Acta Crystallographica, Section E'
_journal_year     2011
_journal_volume     67
_journal_issue      6
_journal_page_first     o1412
_journal_page_last     o1412
_journal_paper_category     QO
_journal_coeditor_code     ZQ2100
_publ_contact_author_name     'Xuemei Yang'
_publ_contact_author_address
;
College of Traditional Chinese Medicine,
Fujian University of Traditional Chinese Medicine,
Fuzhou, 350108, Fujian, China
;
_publ_contact_author_email     'mei_tcm@163.com'
_publ_contact_author_phone     '86-13110750876'
_publ_section_title
;
(<i>S</i>)-Benzyl 3-(4-hydroxyphenyl)-2-(tritylamino)propanoate
;
loop_
    _publ_author_name
    _publ_author_address
    'Meimei Chen'
;
College of Traditional Chinese Medicine,
Fujian University of Traditional Chinese Medicine,
Fuzhou, 350108 Fujian, People's Republic of China
;
    'Xinmei Lai'
;
College of Traditional Chinese Medicine,
Fujian University of Traditional Chinese Medicine,
Fuzhou, 350108 Fujian, People's Republic of China
;
    'Changen Zhou'
;
College of Traditional Chinese Medicine,
Fujian University of Traditional Chinese Medicine,
Fuzhou, 350108 Fujian, People's Republic of China
;
    'Xuemei Yang'
;
College of Traditional Chinese Medicine,
Fujian University of Traditional Chinese Medicine,
Fuzhou, 350108 Fujian, People's Republic of China
;
