# Supplementary material for: (S)-Benzyl 3-(4-hy­droxy­phen­yl)-2-(trityl­amino)­propano­ate
Source: Acta Crystallogr Sect E Struct Rep Online. 2011 May 14;67(Pt 6):o1412. doi: 10.1107/S1600536811017351 (PMC3120518; doi:10.1107/S1600536811017351)
Supplement: Supplementary file 2 [file e-67-o1412-Isup2.hkl]

# 
# h,k,l, Fc-squared, Fo-squared, sigma(Fo-squared) and status flag 
# 
data_I
_shelx_title ' P in P2(1)2(1)2(1)' 
_shelx_refln_list_code          4 
_shelx_F_calc_maximum      145.56 
_exptl_crystal_F_000      1088.00 
_reflns_d_resolution_high  0.8107 
 
loop_ 
 _symmetry_equiv_pos_as_xyz 
 'x, y, z' 
 '-x+1/2, -y, z+1/2' 
 '-x, y+1/2, -z+1/2' 
 'x+1/2, -y+1/2, -z' 
 
_cell_length_a     9.1188 
_cell_length_b    15.7738 
_cell_length_c    19.3929 
_cell_angle_alpha  90.000 
_cell_angle_beta   90.000 
_cell_angle_gamma  90.000 
 
_shelx_F_squared_multiplier     1.000 
 
loop_ 
 _refln_index_h 
 _refln_index_k 
 _refln_index_l 
 _refln_F_squared_calc 
 _refln_F_squared_meas 
 _refln_F_squared_sigma 
 _refln_observed_status 
   2   0   0     3198.82     2972.88     44.89 o 
   4   0   0      356.96      392.23      8.75 o 
   6   0   0        5.41        3.10      5.00 o 
   8   0   0      466.44      458.61     12.21 o 
  10   0   0       25.39       28.37      9.21 o 
   2   1   0      377.19      369.43      6.42 o 
   3   1   0       62.54       64.50      3.96 o 
   4   1   0      167.79      164.36      4.56 o 
   5   1   0       28.54       33.76      4.10 o 
   6   1   0        0.03        2.18      3.08 o 
   7   1   0       20.99       24.69      4.17 o 
   8   1   0      282.71      287.48      6.60 o 
   9   1   0      187.02      177.71      5.64 o 
  10   1   0        1.48        1.96      4.85 o 
  11   1   0      169.70      166.61     12.09 o 
   1   2   0     4569.61     4251.82     33.22 o 
   2   2   0     5090.31     4562.25     37.81 o 
   3   2   0     3268.80     3028.78     26.28 o 
   4   2   0        3.35        6.57      3.91 o 
   5   2   0      453.99      443.45      6.79 o 
   6   2   0        0.47        2.93      3.02 o 
   7   2   0       57.18       61.30      4.80 o 
   8   2   0       11.97       16.67      4.05 o 
   9   2   0        0.22        2.73      3.56 o 
  10   2   0        6.09        5.42      4.04 o 
  11   2   0        8.05        8.63      6.99 o 
   1   3   0    11416.58    10206.50     64.64 o 
   2   3   0     7040.73     6561.35     52.42 o 
   3   3   0     1224.57     1170.67     11.94 o 
   4   3   0      282.87      299.75      6.81 o 
   5   3   0       21.94       14.52      4.51 o 
   6   3   0      383.86      391.01      7.31 o 
   7   3   0      367.77      382.41      6.59 o 
   8   3   0        1.12        0.81      3.08 o 
   9   3   0       42.67       45.80      4.07 o 
  10   3   0        0.01        5.20      6.33 o 
  11   3   0        3.94        5.33      6.59 o 
   0   4   0     2698.70     2217.03     23.15 o 
   1   4   0      404.55      366.58      3.85 o 
   2   4   0     1567.84     1517.68     10.97 o 
   3   4   0     1700.82     1572.68     15.29 o 
   4   4   0        9.30       10.49      3.45 o 
   5   4   0       64.22       80.60      5.10 o 
   6   4   0      189.15      197.10      5.64 o 
   7   4   0      936.87      976.86     10.59 o 
   8   4   0       33.64       35.46      3.07 o 
   9   4   0       30.85       32.30      6.72 o 
  10   4   0       32.24       28.33      7.38 o 
  11   4   0        6.23       18.59      8.27 o 
   1   5   0      277.31      267.41      3.52 o 
   2   5   0     2685.12     2715.29     18.50 o 
   3   5   0      307.29      304.37      4.03 o 
   4   5   0     5598.25     5654.46     49.06 o 
   5   5   0      230.64      236.82      8.57 o 
   6   5   0        8.05       16.56      5.80 o 
   7   5   0      189.09      204.93      4.45 o 
   8   5   0       84.79       90.65      5.69 o 
   9   5   0      105.05       97.36      7.23 o 
  10   5   0       53.53       57.57      7.05 o 
   0   6   0      128.09      110.73     12.24 o 
   1   6   0      551.65      558.03      5.67 o 
   2   6   0     1159.68     1120.37      9.44 o 
   3   6   0      933.41      931.84      8.11 o 
   4   6   0      358.02      366.62      7.50 o 
   5   6   0        0.04        0.25      2.89 o 
   6   6   0      440.64      421.19      8.53 o 
   7   6   0      150.35      155.89      4.34 o 
   8   6   0       48.56       59.58      6.47 o 
   9   6   0       52.70       49.65      6.54 o 
  10   6   0        1.66       -2.08      5.57 o 
   1   7   0        0.00       -0.71      2.08 o 
   2   7   0     2383.67     2351.84     17.58 o 
   3   7   0       20.03       20.84      2.19 o 
   4   7   0        5.39        5.03      3.26 o 
   5   7   0      493.42      508.57      8.65 o 
   6   7   0       23.67       22.02      4.25 o 
   7   7   0      214.73      214.25      9.31 o 
   8   7   0       66.37       75.36      6.84 o 
   9   7   0        0.08       -3.04      4.93 o 
  10   7   0       47.03       63.60     10.62 o 
   0   8   0      674.23      659.20      9.91 o 
   1   8   0        4.50        5.65      2.59 o 
   2   8   0      164.31      168.88      5.26 o 
   3   8   0      109.13      110.45      2.77 o 
   4   8   0       60.74       51.52      4.17 o 
   5   8   0      271.15      266.63      5.77 o 
   6   8   0      196.35      200.96      4.79 o 
   7   8   0      127.11      129.96      9.06 o 
   8   8   0       89.43       91.91      6.88 o 
   9   8   0        4.07        8.30      6.23 o 
  10   8   0        0.05        6.08      5.66 o 
   1   9   0       68.50       64.26      3.79 o 
   2   9   0       32.03       30.82      2.75 o 
   3   9   0       69.56       84.05      2.68 o 
   4   9   0      328.65      332.40      6.00 o 
   5   9   0      777.15      751.09     10.23 o 
   6   9   0      436.80      429.08     11.09 o 
   7   9   0        0.25       -3.13      2.61 o 
   8   9   0        1.07        0.45      4.60 o 
   9   9   0        0.00        7.53      8.76 o 
   0  10   0       75.22       71.29      6.00 o 
   1  10   0     1071.79     1051.00     11.56 o 
   2  10   0      181.98      166.49      5.66 o 
   3  10   0       68.06       68.18      2.79 o 
   4  10   0      247.54      232.66      8.52 o 
   5  10   0      368.75      346.01      6.76 o 
   6  10   0        0.43       -0.50      2.45 o 
   7  10   0      130.13      122.54      6.66 o 
   8  10   0        1.36        2.48      4.39 o 
   9  10   0        6.26       33.10     26.30 o 
   1  11   0        0.40        4.29      3.55 o 
   2  11   0        3.48        7.28      3.06 o 
   3  11   0        3.86        1.74      2.30 o 
   4  11   0        6.98        2.35      4.76 o 
   5  11   0       38.04       39.67      6.49 o 
   6  11   0       69.48       70.76      9.27 o 
   7  11   0       57.09       51.41      6.75 o 
   8  11   0       37.94       14.26     19.76 o 
   9  11   0        6.21       30.39     10.78 o 
   0  12   0      195.27      207.61     11.96 o 
   1  12   0       71.23       70.79      5.10 o 
   2  12   0       14.61       15.68      4.71 o 
   3  12   0      341.70      339.54      6.21 o 
   4  12   0        0.02       -6.33      5.45 o 
   5  12   0        0.18       -0.49      5.64 o 
   6  12   0       36.19       30.72      6.48 o 
   7  12   0       10.26       11.19      4.74 o 
   8  12   0        2.74        4.98      9.53 o 
   1  13   0        5.72       10.01      4.35 o 
   2  13   0       53.13       47.91      5.36 o 
   3  13   0      189.94      185.57     10.56 o 
   4  13   0        9.74       12.38      6.67 o 
   5  13   0       23.34       19.94      6.33 o 
   6  13   0       17.45       16.37      7.24 o 
   7  13   0        0.66       -4.44      9.56 o 
   8  13   0       71.46       51.67     25.13 o 
   0  14   0      178.46      163.14      8.82 o 
   1  14   0      136.49      130.87      6.51 o 
   2  14   0      154.65      158.67      7.10 o 
   3  14   0      213.11      198.25      5.81 o 
   4  14   0       56.70       36.42      9.18 o 
   5  14   0        0.43        7.58      5.79 o 
   6  14   0        3.02        6.46      8.09 o 
   7  14   0        0.67       -0.69      7.62 o 
   1  15   0        3.20        1.36      4.55 o 
   2  15   0      181.39      181.54      6.84 o 
   3  15   0       20.81       19.80      7.31 o 
   4  15   0        2.98        1.52      6.55 o 
   5  15   0       64.57       49.34      9.69 o 
   6  15   0        0.52        3.41      4.81 o 
   7  15   0        0.68        2.43     11.12 o 
   0  16   0       62.73       53.31     18.27 o 
   1  16   0      100.39       86.62     13.02 o 
   2  16   0       20.02       23.56      5.69 o 
   3  16   0        0.08        3.62      6.24 o 
   4  16   0       14.75        6.63      6.60 o 
   5  16   0        0.14       -6.01     10.92 o 
   6  16   0       11.36       10.89      8.01 o 
   1  17   0        0.01        0.87      4.73 o 
   2  17   0       14.36        5.78      4.13 o 
   3  17   0        3.80        7.62      6.93 o 
   4  17   0        0.86       -5.72     13.36 o 
   5  17   0       28.80       15.86      7.83 o 
   0  18   0        1.45        8.60      5.23 o 
   1  18   0       79.36       66.82     11.02 o 
   2  18   0        0.32        2.72      8.01 o 
   3  18   0       24.04       18.44     10.64 o 
   4  18   0        4.71        3.59      6.04 o 
   1  19   0        1.42        6.83      6.78 o 
   2  19   0       38.48       26.55     13.03 o 
   2   0   1    15759.48    13810.34    120.28 o 
   3   0   1      191.19      183.52      5.23 o 
   4   0   1     1504.57     1479.95     14.75 o 
   5   0   1      127.66      118.22      5.64 o 
   6   0   1      148.61      164.08      4.46 o 
   7   0   1       17.84       13.04      3.45 o 
   8   0   1       61.33       74.34      5.52 o 
   9   0   1       38.98       39.20      5.85 o 
  10   0   1      150.16      138.99      7.35 o 
  11   0   1        8.81       14.55     10.58 o 
   2   1   1     5614.07     5251.17     28.11 o 
   3   1   1      324.73      321.86      4.27 o 
   4   1   1     1923.14     1882.98     12.94 o 
   5   1   1       16.58       20.86      2.24 o 
   6   1   1       15.28       14.46      2.50 o 
   7   1   1      145.03      143.49      3.66 o 
   8   1   1       86.73       89.17      3.41 o 
   9   1   1      180.15      173.08      4.61 o 
  10   1   1       18.93       21.06      3.28 o 
  11   1   1        8.30        7.84      5.81 o 
   1   2   1     7759.31     7161.90     31.60 o 
   2   2   1     3983.23     3656.26     19.50 o 
   3   2   1     1220.52     1176.31      7.15 o 
   4   2   1      954.24      969.98      6.89 o 
   5   2   1      672.36      663.17      5.86 o 
   6   2   1      498.93      509.46      5.13 o 
   7   2   1        7.87        8.71      2.63 o 
   8   2   1       66.00       64.11      3.23 o 
   9   2   1       84.36       93.79      3.66 o 
  10   2   1       81.08       91.01      4.55 o 
  11   2   1        2.33        4.77      5.48 o 
   0   3   1     4551.31     4049.91     24.26 o 
   1   3   1    15999.45    14567.75     82.54 o 
   2   3   1      898.05      830.42      5.44 o 
   3   3   1     1042.37     1027.41      6.94 o 
   4   3   1      532.32      493.59      4.56 o 
   5   3   1      967.07      985.01      7.77 o 
   6   3   1      168.78      171.59      4.23 o 
   7   3   1       35.19       38.61      4.22 o 
   8   3   1      189.10      193.21      3.84 o 
   9   3   1       91.42       91.65      4.27 o 
  10   3   1       49.02       45.41      4.74 o 
  11   3   1       12.96       17.65      4.80 o 
   0   4   1      225.49      228.17      4.42 o 
   1   4   1     1294.99     1202.94      6.40 o 
   2   4   1     2057.80     1940.87     10.25 o 
   3   4   1      490.44      493.28      4.35 o 
   4   4   1      898.26      880.97      6.90 o 
   5   4   1      100.74       99.40      2.92 o 
   6   4   1       93.26      105.17      4.56 o 
   7   4   1      240.03      233.97      5.47 o 
   8   4   1      553.97      594.86      8.93 o 
   9   4   1       19.14       14.45      3.06 o 
  10   4   1       31.47       34.99      5.16 o 
   0   5   1      441.78      395.37      4.80 o 
   1   5   1      885.05      849.30      4.77 o 
   2   5   1      990.91      948.91      5.17 o 
   3   5   1      997.35      962.64      6.65 o 
   4   5   1      459.69      461.15      4.31 o 
   5   5   1        1.42       -1.19      1.43 o 
   6   5   1      105.52      117.09      4.18 o 
   7   5   1       72.27       77.77      4.81 o 
   8   5   1       20.09       17.68      2.89 o 
   9   5   1      116.51      112.36      5.19 o 
  10   5   1       20.86       21.57      4.73 o 
   0   6   1      608.57      601.27      5.85 o 
   1   6   1       76.77       68.68      2.12 o 
   2   6   1      913.79      911.29      4.91 o 
   3   6   1      252.82      266.21      3.37 o 
   4   6   1       18.12       23.56      1.92 o 
   5   6   1      346.92      344.37      3.99 o 
   6   6   1      154.16      162.63      4.68 o 
   7   6   1     1145.64     1190.93     14.96 o 
   8   6   1       43.00       38.81      2.28 o 
   9   6   1        8.26        8.29      3.88 o 
  10   6   1        2.13        7.87      4.84 o 
   0   7   1       83.54       88.33      3.27 o 
   1   7   1      375.00      350.71      3.47 o 
   2   7   1     2250.96     2302.87     11.10 o 
   3   7   1      468.37      517.77      4.15 o 
   4   7   1      234.89      236.89      2.92 o 
   5   7   1      286.09      310.85      3.96 o 
   6   7   1     1608.66     1569.04     14.94 o 
   7   7   1        9.16       14.06      3.19 o 
   8   7   1       31.15       27.98      2.81 o 
   9   7   1       12.66       13.28      4.05 o 
  10   7   1        0.32       -0.90      4.20 o 
   0   8   1      143.99      139.92      4.48 o 
   1   8   1      262.02      284.65      3.23 o 
   2   8   1       82.26       86.09      2.24 o 
   3   8   1      156.96      174.32      3.48 o 
   4   8   1       32.51       28.31      1.40 o 
   5   8   1       43.77       46.75      2.49 o 
   6   8   1       54.51       59.02      4.35 o 
   7   8   1        8.39        9.75      2.86 o 
   8   8   1       15.75       18.48      3.90 o 
   9   8   1       11.51       13.56      4.11 o 
  10   8   1       11.39       12.68      4.11 o 
   0   9   1      538.84      558.74      6.58 o 
   1   9   1        7.73        7.77      2.15 o 
   2   9   1      102.29      114.98      2.56 o 
   3   9   1      201.02      193.81      3.83 o 
   4   9   1      227.44      229.23      3.95 o 
   5   9   1      257.46      251.32      3.17 o 
   6   9   1      498.17      492.77      6.43 o 
   7   9   1       47.21       49.43      3.36 o 
   8   9   1        2.55        2.26      3.04 o 
   9   9   1        2.53        4.55      3.62 o 
   0  10   1     1616.79     1654.27     14.37 o 
   1  10   1      255.28      268.38      3.87 o 
   2  10   1      310.96      321.75      4.21 o 
   3  10   1      309.36      302.38      4.62 o 
   4  10   1       76.87       69.54      3.12 o 
   5  10   1       55.43       58.02      3.79 o 
   6  10   1        2.57        2.63      1.54 o 
   7  10   1       33.14       22.33      2.64 o 
   8  10   1       45.29       38.59      4.57 o 
   9  10   1       10.25       15.62      8.79 o 
   0  11   1      357.92      352.25      6.37 o 
   1  11   1       49.17       52.72      2.89 o 
   2  11   1       69.27       67.94      3.25 o 
   3  11   1      154.21      159.23      3.90 o 
   4  11   1        9.20       11.76      2.45 o 
   5  11   1       14.06       14.89      3.18 o 
   6  11   1       21.49       17.59      2.87 o 
   7  11   1       60.79       62.44      3.96 o 
   8  11   1        2.11       -5.26     11.10 o 
   9  11   1       32.96       27.61      9.28 o 
   0  12   1      289.78      278.83      6.21 o 
   1  12   1      284.70      286.17      5.04 o 
   2  12   1      891.31      896.52      8.52 o 
   3  12   1       96.92      106.33      3.76 o 
   4  12   1      376.74      372.27      5.18 o 
   5  12   1       40.05       38.36      2.48 o 
   6  12   1      131.65      118.25      4.06 o 
   7  12   1       22.14       13.11      4.06 o 
   8  12   1       31.66       28.71      6.99 o 
   0  13   1      103.57      104.61      5.57 o 
   1  13   1      461.63      463.62      6.25 o 
   2  13   1      435.53      421.18      6.32 o 
   3  13   1       86.06       83.88      3.64 o 
   4  13   1        5.66        6.01      1.92 o 
   5  13   1       15.43       11.14      4.32 o 
   6  13   1       46.17       46.14      4.87 o 
   7  13   1        4.86        4.14      4.22 o 
   8  13   1        5.09       11.23      8.27 o 
   0  14   1      299.70      276.87      8.05 o 
   1  14   1      175.17      185.30      4.76 o 
   2  14   1      196.63      190.18      4.10 o 
   3  14   1        7.80        8.82      3.22 o 
   4  14   1       19.08        9.00      4.70 o 
   5  14   1       10.98        7.35      4.21 o 
   6  14   1        0.39       -3.06      4.65 o 
   7  14   1        1.47       -4.96      8.17 o 
   0  15   1       17.30       27.52      5.15 o 
   1  15   1      221.82      221.33      4.82 o 
   2  15   1       93.05       92.06      4.70 o 
   3  15   1        6.06        5.21      3.54 o 
   4  15   1       32.07       18.14      6.11 o 
   5  15   1       12.62       15.58      5.08 o 
   6  15   1        0.08        6.20      5.20 o 
   7  15   1        1.28       -1.13      7.35 o 
   0  16   1        1.00        0.47      3.64 o 
   1  16   1      100.35      108.65      5.17 o 
   2  16   1        7.76        5.48      2.58 o 
   3  16   1       18.21       13.77      3.12 o 
   4  16   1       12.53        5.72      4.65 o 
   5  16   1        8.20       16.56      6.15 o 
   6  16   1        9.00       11.05      5.57 o 
   0  17   1        0.04        2.84      4.70 o 
   1  17   1        7.67        6.64      3.02 o 
   2  17   1        2.66        1.13      4.14 o 
   3  17   1       12.67       20.49      5.08 o 
   4  17   1        4.63        6.82      4.74 o 
   5  17   1       21.67       12.71      6.97 o 
   0  18   1       36.05       33.44      6.33 o 
   1  18   1        2.19        1.01      4.21 o 
   2  18   1        1.99        6.48      5.12 o 
   3  18   1       26.67       28.83      6.63 o 
   4  18   1       17.65        9.39      5.57 o 
   0  19   1        0.60       14.20      9.74 o 
   1  19   1        4.50        5.09      5.28 o 
   2  19   1        3.57        6.62      5.39 o 
   1   0   2     1342.21     1258.78     10.10 o 
   2   0   2      449.25      420.29      5.65 o 
   3   0   2       30.03       28.81      2.16 o 
   4   0   2     1746.94     1794.61     20.02 o 
   5   0   2      211.47      215.95      6.46 o 
   6   0   2      560.29      606.12      9.31 o 
   7   0   2       94.28      109.09      5.91 o 
   8   0   2        3.19       11.51      4.26 o 
   9   0   2       22.54       25.78      4.97 o 
  10   0   2        9.41        3.46      3.83 o 
  11   0   2        1.33        4.21      8.49 o 
   1   1   2     1736.97     1592.52      8.21 o 
   2   1   2       64.73       61.95      2.37 o 
   3   1   2      552.92      588.31      4.67 o 
   4   1   2     4539.36     4462.91     29.36 o 
   5   1   2     1052.08     1138.56      9.66 o 
   6   1   2      105.05      115.74      3.60 o 
   7   1   2       17.79       15.08      2.86 o 
   8   1   2       39.34       42.64      3.30 o 
   9   1   2       42.24       37.86      3.49 o 
  10   1   2       15.18       15.53      3.49 o 
  11   1   2       15.65       13.77      5.33 o 
   0   2   2     4491.08     3941.14     29.43 o 
   1   2   2     8601.60     7775.59     45.69 o 
   2   2   2     5507.18     5338.80     29.90 o 
   3   2   2     3396.61     3304.43     19.68 o 
   4   2   2     1735.15     1757.46     12.59 o 
   5   2   2      279.39      310.83      3.97 o 
   6   2   2       74.13       73.77      3.27 o 
   7   2   2      165.27      183.47      4.80 o 
   8   2   2        2.79        3.65      2.17 o 
   9   2   2       24.44       23.86      3.60 o 
  10   2   2       17.05       20.19      4.14 o 
  11   2   2       14.48       17.96      5.35 o 
   0   3   2     4932.34     4484.23     32.87 o 
   1   3   2    10732.45    10059.45     55.05 o 
   2   3   2     3993.16     3718.64     19.50 o 
   3   3   2     2657.71     2584.76     15.62 o 
   4   3   2        1.54        5.00      2.32 o 
   5   3   2      860.92      881.99      8.59 o 
   6   3   2      266.07      261.54      5.87 o 
   7   3   2      147.18      156.11      5.55 o 
   8   3   2      209.33      209.08      4.88 o 
   9   3   2       29.65       23.74      3.85 o 
  10   3   2       45.47       38.70      3.89 o 
  11   3   2        2.62        6.92      4.89 o 
   0   4   2       76.68       66.70      3.29 o 
   1   4   2      554.60      504.28      4.93 o 
   2   4   2      299.94      272.34      2.21 o 
   3   4   2      175.58      180.12      2.81 o 
   4   4   2        6.46        8.38      2.08 o 
   5   4   2       30.59       35.38      3.04 o 
   6   4   2        5.61        1.62      3.10 o 
   7   4   2      409.79      412.18      7.05 o 
   8   4   2        4.14        4.77      2.87 o 
   9   4   2      161.85      171.84      5.18 o 
  10   4   2       15.50       16.04      4.16 o 
   0   5   2      976.84      886.84      7.47 o 
   1   5   2      107.86       99.88      2.24 o 
   2   5   2     1499.80     1516.76      9.79 o 
   3   5   2     1046.79     1037.96      6.74 o 
   4   5   2      617.58      605.22      5.73 o 
   5   5   2        9.55       10.97      2.55 o 
   6   5   2      177.71      178.73      5.58 o 
   7   5   2      442.49      459.49      7.48 o 
   8   5   2       35.47       41.46      3.60 o 
   9   5   2       19.53       17.60      3.56 o 
  10   5   2       70.58       70.55      5.73 o 
   0   6   2      983.76      993.99      9.13 o 
   1   6   2       62.52       64.46      2.09 o 
   2   6   2     1142.29     1179.19      7.68 o 
   3   6   2      997.74     1008.28      7.67 o 
   4   6   2       22.64       27.59      1.65 o 
   5   6   2      454.43      433.99      5.29 o 
   6   6   2      753.54      748.55     12.96 o 
   7   6   2      446.17      452.04      8.35 o 
   8   6   2       29.60       40.97      4.50 o 
   9   6   2        7.84        6.53      2.79 o 
  10   6   2        5.02        9.85      3.90 o 
   0   7   2      423.15      430.58      5.68 o 
   1   7   2      442.54      473.35      3.73 o 
   2   7   2       87.30       80.70      2.77 o 
   3   7   2      185.02      188.53      3.75 o 
   4   7   2      146.58      143.69      3.52 o 
   5   7   2       88.50      100.74      3.24 o 
   6   7   2      343.00      342.70      5.93 o 
   7   7   2       54.84       50.12      4.34 o 
   8   7   2       61.94       61.92      4.17 o 
   9   7   2       13.64       14.95      3.72 o 
  10   7   2        6.99       10.64      4.38 o 
   0   8   2        0.93        1.99      2.84 o 
   1   8   2      549.74      565.40      5.05 o 
   2   8   2      416.92      413.79      4.48 o 
   3   8   2      166.72      174.89      3.35 o 
   4   8   2      250.23      229.97      4.00 o 
   5   8   2      163.57      169.51      2.80 o 
   6   8   2      600.90      605.37      6.73 o 
   7   8   2       73.85       78.51      3.59 o 
   8   8   2      116.14      117.21      4.41 o 
   9   8   2        4.28        4.39      3.29 o 
  10   8   2       44.39       47.54      5.54 o 
   0   9   2      450.40      411.84      6.02 o 
   1   9   2      175.64      186.55      3.38 o 
   2   9   2       97.70       97.68      3.24 o 
   3   9   2       46.21       47.95      2.96 o 
   4   9   2        5.75        5.79      2.48 o 
   5   9   2      148.65      140.80      3.72 o 
   6   9   2      266.31      270.15      3.85 o 
   7   9   2      146.95      153.36      4.05 o 
   8   9   2       20.78       17.67      3.16 o 
   9   9   2       31.03       37.67      9.46 o 
   0  10   2      973.48     1052.95     11.79 o 
   1  10   2      497.52      528.95      5.61 o 
   2  10   2       30.46       31.62      1.81 o 
   3  10   2       10.77       10.33      2.71 o 
   4  10   2       16.30       12.12      2.98 o 
   5  10   2      194.33      183.12      4.68 o 
   6  10   2      171.45      163.78      5.62 o 
   7  10   2       11.13        8.27      4.37 o 
   8  10   2       12.56        6.84      2.37 o 
   9  10   2        9.03       11.25      5.27 o 
   0  11   2       13.70       16.27      4.14 o 
   1  11   2       44.08       44.74      2.38 o 
   2  11   2       95.13       96.05      3.01 o 
   3  11   2       48.93       60.64      4.16 o 
   4  11   2       10.47        7.28      2.75 o 
   5  11   2        9.55        5.03      2.88 o 
   6  11   2      129.62      125.66      5.65 o 
   7  11   2       51.38       45.29      5.14 o 
   8  11   2        4.35        7.20      3.94 o 
   9  11   2       21.48       29.52      9.78 o 
   0  12   2       40.71       44.68      4.92 o 
   1  12   2       79.34       69.89      3.02 o 
   2  12   2      107.16      107.96      3.05 o 
   3  12   2      284.93      298.07      5.67 o 
   4  12   2      148.84      153.06      5.72 o 
   5  12   2       42.26       38.77      3.26 o 
   6  12   2       67.47       57.91      4.39 o 
   7  12   2       21.07       18.20      4.85 o 
   8  12   2        6.00       17.98      7.49 o 
   0  13   2        5.52        7.07      3.66 o 
   1  13   2      163.40      160.28      3.95 o 
   2  13   2      190.69      186.27      3.09 o 
   3  13   2       78.30       84.47      4.10 o 
   4  13   2       37.48       41.75      3.26 o 
   5  13   2      102.45       95.35      4.22 o 
   6  13   2       10.10        7.56      3.42 o 
   7  13   2       26.98       24.18      5.95 o 
   8  13   2       10.93        7.84      7.54 o 
   0  14   2       19.15       20.31      4.39 o 
   1  14   2       19.87       14.83      2.69 o 
   2  14   2       63.84       69.77      2.47 o 
   3  14   2        8.40        8.13      2.77 o 
   4  14   2       12.80        9.18      2.67 o 
   5  14   2        6.69        3.83      2.11 o 
   6  14   2       14.00       19.74      6.02 o 
   7  14   2       12.59        2.43      8.45 o 
   0  15   2        1.09        4.05      3.91 o 
   1  15   2       49.58       53.41      2.97 o 
   2  15   2       90.77       86.83      3.16 o 
   3  15   2        7.74        1.93      2.65 o 
   4  15   2        2.65        1.68      2.29 o 
   5  15   2       11.90        6.49      5.29 o 
   6  15   2       12.12       25.13      7.43 o 
   7  15   2       10.73        8.75      8.04 o 
   0  16   2      292.57      272.53      7.54 o 
   1  16   2       11.12       12.31      3.13 o 
   2  16   2       99.73      103.36      4.92 o 
   3  16   2       14.50        8.87      3.88 o 
   4  16   2        2.30       -0.86      4.13 o 
   5  16   2       19.29       14.81      4.99 o 
   6  16   2        4.77        7.46      5.89 o 
   0  17   2        7.46       10.56      5.95 o 
   1  17   2       21.77       13.70      3.45 o 
   2  17   2        5.21       10.70      4.34 o 
   3  17   2       35.47       28.72      5.31 o 
   4  17   2        7.09        8.30      5.51 o 
   5  17   2        7.97       11.42      9.62 o 
   0  18   2        0.00        2.47      4.86 o 
   1  18   2        5.05        7.49      5.40 o 
   2  18   2       17.49        9.84      4.53 o 
   3  18   2       10.51       11.60      6.20 o 
   4  18   2       11.39       17.93      6.34 o 
   0  19   2        1.21        0.58      6.47 o 
   1  19   2        1.02        3.44      4.97 o 
   2  19   2       13.61       19.18      5.76 o 
   1   0   3    19979.80    17914.78    167.59 o 
   2   0   3     1847.79     1666.08     14.28 o 
   3   0   3     7072.54     6758.87     53.56 o 
   4   0   3     1095.94     1151.16     10.87 o 
   5   0   3        5.72        9.38      3.76 o 
   6   0   3      958.74     1000.65     14.78 o 
   7   0   3        0.03        2.25      3.18 o 
   8   0   3       44.78       37.83      4.60 o 
   9   0   3      204.89      203.81     11.90 o 
  10   0   3        0.84        4.86      4.91 o 
  11   0   3        0.56        8.94      7.19 o 
   0   1   3      171.04      176.33      3.42 o 
   1   1   3      994.89      955.28      7.36 o 
   2   1   3     8094.94     7497.77     44.42 o 
   3   1   3       81.38       85.74      2.12 o 
   4   1   3     1259.65     1241.26      9.38 o 
   5   1   3      424.94      423.75      6.05 o 
   6   1   3      238.22      241.42      5.58 o 
   7   1   3        2.30        2.17      2.11 o 
   8   1   3       54.24       46.72      3.68 o 
   9   1   3       89.82       89.21      5.39 o 
  10   1   3       19.39       22.34      4.63 o 
  11   1   3       12.71       31.07      6.30 o 
   0   2   3     9304.54     8667.69     73.97 o 
   1   2   3     7042.63     6405.96     39.42 o 
   2   2   3     4125.13     3886.14     22.35 o 
   3   2   3     1301.70     1266.82      8.85 o 
   4   2   3      173.57      179.63      3.53 o 
   5   2   3       41.00       50.76      3.23 o 
   6   2   3      145.52      152.85      5.12 o 
   7   2   3       73.77       74.76      5.03 o 
   8   2   3       80.06       92.25      3.91 o 
   9   2   3      105.85      103.73      5.58 o 
  10   2   3        4.11        8.40      3.27 o 
  11   2   3       16.63       25.42      5.83 o 
   0   3   3     2721.18     2495.27     21.86 o 
   1   3   3     5778.15     5301.57     28.21 o 
   2   3   3      634.00      571.27      4.16 o 
   3   3   3     1754.80     1693.28     11.22 o 
   4   3   3       68.83       77.00      3.35 o 
   5   3   3      134.31      156.00      4.30 o 
   6   3   3       71.64       68.88      3.93 o 
   7   3   3       30.09       26.72      3.92 o 
   8   3   3      135.02      144.61      4.78 o 
   9   3   3        1.51        0.99      3.60 o 
  10   3   3       13.95       12.06      3.35 o 
  11   3   3        6.30        9.07      5.41 o 
   0   4   3      327.04      356.75     10.64 o 
   1   4   3     1303.45     1186.56      7.22 o 
   2   4   3      337.22      302.60      3.25 o 
   3   4   3      350.10      367.60      4.22 o 
   4   4   3      111.64      112.38      2.85 o 
   5   4   3       43.81       47.33      2.81 o 
   6   4   3      121.21      131.05      5.27 o 
   7   4   3       20.41       22.84      3.86 o 
   8   4   3        9.22       13.85      4.56 o 
   9   4   3        3.40        1.49      3.13 o 
  10   4   3        0.25        4.15      3.85 o 
   0   5   3      242.97      230.28      4.83 o 
   1   5   3     1549.65     1421.31      9.20 o 
   2   5   3     3550.44     3479.09     21.47 o 
   3   5   3     5761.23     5808.94     32.94 o 
   4   5   3     1099.95     1084.07      8.34 o 
   5   5   3        8.12        8.97      2.66 o 
   6   5   3       87.64       93.18      4.09 o 
   7   5   3      461.03      474.38      7.57 o 
   8   5   3      118.74      113.73      5.28 o 
   9   5   3       58.55       56.55      6.55 o 
  10   5   3        5.00        2.38      4.71 o 
   0   6   3      184.30      199.69      4.37 o 
   1   6   3        9.51        9.50      1.36 o 
   2   6   3      443.63      464.04      4.93 o 
   3   6   3     1230.37     1289.70      9.86 o 
   4   6   3      638.24      581.75      5.24 o 
   5   6   3       20.06       19.68      2.63 o 
   6   6   3       48.63       48.50      3.61 o 
   7   6   3      159.39      165.43      5.19 o 
   8   6   3        2.49        8.71      4.49 o 
   9   6   3       11.64       14.31      3.92 o 
  10   6   3       27.39       36.19      4.86 o 
   0   7   3        3.52        5.36      2.71 o 
   1   7   3      705.51      720.59      4.92 o 
   2   7   3      876.64      917.93      6.56 o 
   3   7   3        1.61        2.92      1.88 o 
   4   7   3       74.88       83.36      3.80 o 
   5   7   3      374.98      369.22      5.77 o 
   6   7   3     1053.91     1050.22     10.33 o 
   7   7   3      133.29      138.31      6.10 o 
   8   7   3       90.09       84.13      5.13 o 
   9   7   3        5.97       10.02      3.47 o 
  10   7   3        4.32        7.58      4.26 o 
   0   8   3       34.01       32.57      2.74 o 
   1   8   3      962.12     1007.23      6.16 o 
   2   8   3      770.74      797.06      6.42 o 
   3   8   3      107.02      114.75      2.82 o 
   4   8   3       37.88       39.30      3.16 o 
   5   8   3      439.86      454.51      6.66 o 
   6   8   3      107.46      110.57      3.66 o 
   7   8   3      124.58      123.98      4.05 o 
   8   8   3       11.96       10.92      3.12 o 
   9   8   3       27.72       25.96      4.50 o 
  10   8   3       23.15       33.85      7.44 o 
   0   9   3       15.46       15.74      3.17 o 
   1   9   3      109.15      110.15      2.50 o 
   2   9   3      144.94      148.12      3.22 o 
   3   9   3      365.70      368.86      4.54 o 
   4   9   3      142.71      140.88      4.05 o 
   5   9   3      268.12      261.28      6.08 o 
   6   9   3      588.64      564.39      8.03 o 
   7   9   3       16.90       14.19      2.74 o 
   8   9   3        4.61        5.66      3.14 o 
   9   9   3        3.91        8.90      5.58 o 
   0  10   3      684.83      710.18      8.55 o 
   1  10   3       36.40       33.22      2.27 o 
   2  10   3      231.20      228.56      3.96 o 
   3  10   3      149.46      150.65      3.95 o 
   4  10   3       13.30       14.85      3.24 o 
   5  10   3       21.83       19.55      3.34 o 
   6  10   3       53.79       57.32      4.07 o 
   7  10   3       23.01       17.65      4.90 o 
   8  10   3       28.26       20.65      4.60 o 
   9  10   3       16.29       15.53      5.15 o 
   0  11   3      182.97      178.63      4.79 o 
   1  11   3       65.36       64.18      2.76 o 
   2  11   3      146.83      139.33      3.97 o 
   3  11   3       21.54       15.36      2.76 o 
   4  11   3      156.81      157.97      5.13 o 
   5  11   3        6.50        4.83      3.68 o 
   6  11   3        6.95        6.64      3.35 o 
   7  11   3       25.18       22.21      5.43 o 
   8  11   3        6.62        3.94      4.24 o 
   9  11   3        9.25       19.41     10.65 o 
   0  12   3      315.97      290.91      6.24 o 
   1  12   3      137.63      135.73      3.59 o 
   2  12   3       18.76       18.97      2.91 o 
   3  12   3      158.62      167.57      4.67 o 
   4  12   3      139.72      128.87      4.54 o 
   5  12   3       83.38       89.89      4.03 o 
   6  12   3       44.53       28.91      6.21 o 
   7  12   3        4.49        2.85      4.12 o 
   8  12   3       19.64       18.46      7.77 o 
   0  13   3      245.93      248.80      6.86 o 
   1  13   3      588.67      593.69      6.01 o 
   2  13   3       49.69       45.42      3.44 o 
   3  13   3       29.96       29.95      3.21 o 
   4  13   3        3.28        8.62      3.28 o 
   5  13   3        4.71        4.65      2.84 o 
   6  13   3       10.65       12.40      4.50 o 
   7  13   3        7.55       -0.53      5.13 o 
   8  13   3       12.75       21.39      7.78 o 
   0  14   3       29.37       30.67      4.71 o 
   1  14   3       48.52       48.70      2.86 o 
   2  14   3       94.77      105.55      4.30 o 
   3  14   3      340.26      325.51      5.69 o 
   4  14   3      121.97      111.16      4.46 o 
   5  14   3        0.37       -0.25      2.96 o 
   6  14   3       26.05       36.30      6.70 o 
   7  14   3        2.29        6.36      5.88 o 
   0  15   3       65.67       69.72      4.96 o 
   1  15   3       32.56       29.26      2.94 o 
   2  15   3      138.49      145.58      5.08 o 
   3  15   3        2.61        1.94      3.03 o 
   4  15   3        9.31        5.24      3.16 o 
   5  15   3        5.21        7.56      5.40 o 
   6  15   3       10.06       14.64      5.63 o 
   7  15   3        1.92        2.03      7.09 o 
   0  16   3        1.41        2.96      3.59 o 
   1  16   3        9.12        5.95      3.09 o 
   2  16   3        4.36        5.56      3.39 o 
   3  16   3       10.19        9.16      3.78 o 
   4  16   3        3.83       13.30      5.80 o 
   5  16   3       17.44       22.38      6.18 o 
   6  16   3        2.29        5.76      6.09 o 
   0  17   3        1.02        3.55      4.68 o 
   1  17   3       14.23       11.66      3.35 o 
   2  17   3       21.64       13.20      4.41 o 
   3  17   3        6.77       12.74      5.84 o 
   4  17   3        5.46       -4.12      6.98 o 
   5  17   3        4.45       17.29      8.33 o 
   0  18   3        0.03       -2.49      4.58 o 
   1  18   3        8.67       10.53      3.97 o 
   2  18   3        7.29       11.73      5.42 o 
   3  18   3        4.18        2.80      5.82 o 
   4  18   3       14.10       22.31      7.22 o 
   0  19   3        1.88        6.63      8.68 o 
   1  19   3        5.63        4.88      5.41 o 
   0   0   4    11456.11     9940.44    134.79 o 
   1   0   4     2899.08     2497.33     23.84 o 
   2   0   4     3208.26     2945.62     26.37 o 
   3   0   4      444.51      441.11      6.22 o 
   4   0   4     7100.87     7273.83     61.75 o 
   5   0   4       44.01       36.60      3.21 o 
   6   0   4        1.96        6.36      7.47 o 
   7   0   4      203.22      204.18      9.27 o 
   8   0   4       74.68       68.81      8.04 o 
   9   0   4       14.61       15.34      8.57 o 
  10   0   4        2.12        9.45      6.28 o 
  11   0   4        3.04       -2.84      7.48 o 
   0   1   4    21187.85    18335.98    177.18 o 
   1   1   4     2168.29     1991.40     14.77 o 
   2   1   4     5456.06     5092.24     31.90 o 
   3   1   4       24.90       26.96      1.97 o 
   4   1   4     1067.83     1070.13      7.99 o 
   5   1   4      802.13      866.67      9.68 o 
   6   1   4        5.66        7.24      2.66 o 
   7   1   4       57.62       58.48      5.76 o 
   8   1   4       35.95       32.99      4.66 o 
   9   1   4      169.32      178.25      6.71 o 
  10   1   4       43.06       48.88      4.42 o 
  11   1   4       62.96       59.06      5.72 o 
   0   2   4      110.27      111.56      6.21 o 
   1   2   4     8704.66     7901.14     49.99 o 
   2   2   4     3173.86     2918.55     17.83 o 
   3   2   4       75.83       69.99      2.77 o 
   4   2   4       86.12       90.70      3.52 o 
   5   2   4      203.82      199.39      4.17 o 
   6   2   4      188.13      178.80      5.11 o 
   7   2   4      120.47      122.90      5.26 o 
   8   2   4      154.77      141.55      6.26 o 
   9   2   4      216.65      230.09      8.78 o 
  10   2   4       11.63       11.73      4.49 o 
  11   2   4       24.16       30.44      6.01 o 
   0   3   4     4179.77     3812.88     34.43 o 
   1   3   4      574.35      546.65      5.76 o 
   2   3   4      779.75      763.04      7.14 o 
   3   3   4      615.72      568.89      4.86 o 
   4   3   4      320.86      295.03      4.17 o 
   5   3   4     1566.07     1661.03     12.89 o 
   6   3   4       78.13       81.21      4.67 o 
   7   3   4      165.60      175.52      7.03 o 
   8   3   4       42.85       44.16      5.17 o 
   9   3   4      137.10      139.68      8.07 o 
  10   3   4        4.79        3.25      3.82 o 
   0   4   4     2829.00     2654.84     20.92 o 
   1   4   4       81.25       84.95      2.29 o 
   2   4   4      801.40      795.79      5.57 o 
   3   4   4      372.92      385.70      3.91 o 
   4   4   4       34.96       36.78      2.85 o 
   5   4   4      720.89      662.26      7.32 o 
   6   4   4       38.77       48.03      4.02 o 
   7   4   4      642.58      656.16     11.45 o 
   8   4   4       39.43       38.19      4.74 o 
   9   4   4       45.09       41.34      4.11 o 
  10   4   4        1.90        2.47      3.75 o 
   0   5   4      940.90      875.92     13.15 o 
   1   5   4      203.50      213.96      2.96 o 
   2   5   4     1760.26     1779.04     11.13 o 
   3   5   4     3783.18     3915.59     22.69 o 
   4   5   4      656.03      699.37      6.24 o 
   5   5   4        0.39        2.56      2.72 o 
   6   5   4      369.43      362.83      6.09 o 
   7   5   4       15.65       16.33      4.20 o 
   8   5   4       71.15       78.69      4.64 o 
   9   5   4       43.04       38.58      3.90 o 
  10   5   4        4.22        1.82      4.99 o 
   0   6   4      584.75      611.18     10.65 o 
   1   6   4      986.88      968.99      7.70 o 
   2   6   4     1538.10     1525.75     11.67 o 
   3   6   4      620.54      636.16      6.47 o 
   4   6   4        8.53        9.17      1.81 o 
   5   6   4      255.65      250.10      4.23 o 
   6   6   4      149.02      155.74      4.64 o 
   7   6   4      334.76      339.04      6.43 o 
   8   6   4       55.99       51.09      5.21 o 
   9   6   4       10.67        5.03      4.53 o 
  10   6   4       38.64       28.58      4.76 o 
   0   7   4     4305.08     4385.62     37.42 o 
   1   7   4      218.21      242.55      3.10 o 
   2   7   4     1130.10     1174.53     10.88 o 
   3   7   4      162.59      169.79      4.09 o 
   4   7   4       23.05       19.72      3.54 o 
   5   7   4       62.91       70.18      2.76 o 
   6   7   4      315.03      328.62      5.76 o 
   7   7   4        5.75        9.28      3.74 o 
   8   7   4      241.34      243.92      5.83 o 
   9   7   4        7.49       10.80      4.27 o 
  10   7   4        6.84        4.24      4.11 o 
   0   8   4       19.13       23.09      3.29 o 
   1   8   4     1125.52     1172.45      7.68 o 
   2   8   4      220.69      228.87      3.99 o 
   3   8   4      601.37      619.89      6.32 o 
   4   8   4      840.52      847.29      9.29 o 
   5   8   4      211.50      201.03      5.74 o 
   6   8   4       63.06       60.29      3.09 o 
   7   8   4        7.69       15.15      3.43 o 
   8   8   4       13.04       17.53      4.83 o 
   9   8   4       24.50       12.33      3.27 o 
  10   8   4       42.35       37.71      6.27 o 
   0   9   4      183.62      195.44      4.16 o 
   1   9   4      150.46      150.07      2.72 o 
   2   9   4       14.19       17.34      2.98 o 
   3   9   4       64.34       64.26      3.63 o 
   4   9   4       24.49       27.35      3.93 o 
   5   9   4       76.49       77.59      5.10 o 
   6   9   4       14.98       16.58      3.86 o 
   7   9   4        5.89        6.86      2.62 o 
   8   9   4       17.03       10.46      2.59 o 
   9   9   4       14.06       24.24      6.78 o 
   0  10   4      640.62      624.61      7.34 o 
   1  10   4       21.27       28.60      2.25 o 
   2  10   4      119.61      132.61      3.58 o 
   3  10   4      189.80      189.52      4.68 o 
   4  10   4       27.14       32.27      4.15 o 
   5  10   4       48.60       53.93      4.22 o 
   6  10   4        2.69        6.11      3.22 o 
   7  10   4       72.69       61.42      6.92 o 
   8  10   4       30.78       29.18      5.61 o 
   9  10   4        0.66        4.31      6.34 o 
   0  11   4       26.36       30.08      3.41 o 
   1  11   4       33.95       34.14      2.41 o 
   2  11   4      234.20      242.98      4.52 o 
   3  11   4       45.56       47.11      3.94 o 
   4  11   4      544.77      500.67      6.95 o 
   5  11   4       13.39       16.89      3.77 o 
   6  11   4      118.62      138.57      6.90 o 
   7  11   4        3.69        5.84      4.51 o 
   8  11   4        8.72       14.74      5.11 o 
   9  11   4       24.35       19.71      7.35 o 
   0  12   4       84.96       86.01      4.85 o 
   1  12   4       67.57       68.68      2.66 o 
   2  12   4      191.07      192.22      4.76 o 
   3  12   4      263.09      266.86      5.40 o 
   4  12   4      146.44      174.49      6.26 o 
   5  12   4       12.65        9.50      3.32 o 
   6  12   4        2.04       -1.24      4.01 o 
   7  12   4        2.31        3.17      4.01 o 
   8  12   4        2.95       -3.78      6.87 o 
   0  13   4       12.27       12.48      4.61 o 
   1  13   4      182.82      191.28      4.05 o 
   2  13   4       14.66       17.40      3.35 o 
   3  13   4       40.08       29.47      3.39 o 
   4  13   4       68.96       73.72      4.54 o 
   5  13   4       10.71        6.61      3.13 o 
   6  13   4       73.40       75.71      7.80 o 
   7  13   4       13.57       14.30      6.06 o 
   8  13   4       23.07       30.27      8.23 o 
   0  14   4      570.77      588.02      8.34 o 
   1  14   4       25.73       28.77      2.96 o 
   2  14   4      102.42      107.86      4.56 o 
   3  14   4       30.41       25.95      3.89 o 
   4  14   4       44.56       35.58      4.48 o 
   5  14   4       19.98       19.21      3.54 o 
   6  14   4        2.96        2.61      5.14 o 
   7  14   4       14.49        3.53      5.33 o 
   0  15   4        0.25        3.34      4.79 o 
   1  15   4       87.20       80.97      3.11 o 
   2  15   4       39.76       37.49      4.32 o 
   3  15   4       31.37       28.71      4.33 o 
   4  15   4       14.42       13.50      4.52 o 
   5  15   4        0.25        1.67      2.37 o 
   6  15   4        3.53       11.23      6.23 o 
   0  16   4      287.81      273.49      7.00 o 
   1  16   4       39.86       27.57      3.28 o 
   2  16   4       12.18       10.86      3.84 o 
   3  16   4       35.78       24.78      5.04 o 
   4  16   4       20.06       17.75      5.74 o 
   5  16   4        1.71       -3.39      6.64 o 
   6  16   4        3.41        4.20      6.92 o 
   0  17   4        1.21        2.12      4.30 o 
   1  17   4        5.09        5.28      3.45 o 
   2  17   4       10.16        8.64      3.87 o 
   3  17   4        1.73        1.36      4.12 o 
   4  17   4       71.98       70.17     10.41 o 
   5  17   4       26.22       23.14      6.25 o 
   0  18   4        7.81        7.21      5.74 o 
   1  18   4       24.65       14.60      5.32 o 
   2  18   4        2.91        3.16      4.34 o 
   3  18   4        3.22        6.96      7.63 o 
   0  19   4        3.75        2.14      8.34 o 
   1  19   4        1.37        3.51      4.87 o 
   1   0   5     5880.50     5259.11     49.02 o 
   2   0   5       25.03       25.72      4.84 o 
   3   0   5      206.31      209.41      5.02 o 
   4   0   5     1978.98     1941.39     17.56 o 
   5   0   5       61.83       61.47      4.43 o 
   6   0   5      378.86      384.71      8.64 o 
   7   0   5        3.38       -7.21     10.00 o 
   8   0   5        0.32        2.49      5.63 o 
   9   0   5       46.10       60.07      7.99 o 
  10   0   5       38.03       36.45      6.79 o 
  11   0   5       24.86       14.58      8.52 o 
   0   1   5     3755.23     3349.92     32.87 o 
   1   1   5    14820.53    13600.85     90.09 o 
   2   1   5     2195.32     2037.24     14.79 o 
   3   1   5      210.01      216.57      3.77 o 
   4   1   5      703.28      776.73      7.06 o 
   5   1   5      319.60      335.00      4.67 o 
   6   1   5       31.59       30.16      4.66 o 
   7   1   5      109.07      128.32      7.26 o 
   8   1   5      101.85       93.54      5.72 o 
   9   1   5       28.33       35.42      5.13 o 
  10   1   5       30.36       36.31      5.01 o 
   0   2   5       63.51       59.85      4.92 o 
   1   2   5     1428.05     1347.02     10.68 o 
   2   2   5     5097.18     4844.08     31.32 o 
   3   2   5       56.18       64.36      3.49 o 
   4   2   5      583.49      609.61      7.97 o 
   5   2   5      138.06      146.24      5.00 o 
   6   2   5      140.81      163.36      6.00 o 
   7   2   5      330.94      324.97      7.23 o 
   8   2   5       71.77       71.56      5.54 o 
   9   2   5       34.54       38.16      5.88 o 
  10   2   5       12.15       10.04      4.60 o 
   0   3   5       15.67       15.88      3.97 o 
   1   3   5      247.51      238.88      4.19 o 
   2   3   5      792.01      803.50      7.17 o 
   3   3   5      300.88      286.12      4.33 o 
   4   3   5       53.82       52.37      3.60 o 
   5   3   5       69.42       66.09      3.66 o 
   6   3   5      708.39      677.30      9.24 o 
   7   3   5      208.86      209.67     13.02 o 
   8   3   5       29.19       30.41      5.09 o 
   9   3   5       19.64       13.01      5.83 o 
  10   3   5        0.42       -4.79      3.79 o 
   0   4   5      140.93      149.31      4.49 o 
   1   4   5     2003.99     1967.97     13.75 o 
   2   4   5     1250.35     1165.42      8.83 o 
   3   4   5     1678.18     1746.56     11.50 o 
   4   4   5      432.69      416.90      6.63 o 
   5   4   5       70.95       64.85      4.38 o 
   6   4   5       68.98       70.88      5.12 o 
   7   4   5      244.41      248.96      6.50 o 
   8   4   5       77.29       66.52      5.57 o 
   9   4   5       30.90       25.41      5.21 o 
  10   4   5        1.99        0.85      4.57 o 
   0   5   5      138.27      148.27      4.33 o 
   1   5   5      253.19      250.09      3.49 o 
   2   5   5     1716.12     1754.94     10.71 o 
   3   5   5      525.13      520.25      4.64 o 
   4   5   5       29.18       35.31      2.97 o 
   5   5   5        6.65        8.23      2.93 o 
   6   5   5      270.42      265.97      4.82 o 
   7   5   5      109.71      108.44      5.47 o 
   8   5   5       21.50       16.80      4.03 o 
   9   5   5       72.24       76.85      6.34 o 
  10   5   5       25.04       20.05      4.98 o 
   0   6   5     1207.06     1229.03     11.22 o 
   1   6   5     1058.52     1040.02      7.55 o 
   2   6   5      888.81      889.48      6.95 o 
   3   6   5      925.71      940.65      7.11 o 
   4   6   5       34.11       38.19      2.46 o 
   5   6   5      415.96      430.38      5.87 o 
   6   6   5        6.67       11.88      3.50 o 
   7   6   5       52.62       55.19      4.06 o 
   8   6   5        5.16        1.03      3.50 o 
   9   6   5       20.62       22.03      6.16 o 
  10   6   5       11.68        6.35      4.95 o 
   0   7   5      484.45      487.26      8.03 o 
   1   7   5      683.90      725.64      6.78 o 
   2   7   5       78.77      101.06      3.61 o 
   3   7   5        5.44        5.98      2.81 o 
   4   7   5      128.49      132.98      5.38 o 
   5   7   5       20.65       22.74      2.69 o 
   6   7   5      110.75      121.00      4.41 o 
   7   7   5       80.38       85.25      3.74 o 
   8   7   5       13.58       12.02      4.13 o 
   9   7   5        7.67        2.41      5.06 o 
  10   7   5       41.70       39.47      8.32 o 
   0   8   5      612.36      659.49      9.62 o 
   1   8   5       76.87       89.54      2.70 o 
   2   8   5      255.70      285.15      5.27 o 
   3   8   5      521.58      568.29      7.78 o 
   4   8   5      123.12      123.43      6.43 o 
   5   8   5      269.43      256.41      6.51 o 
   6   8   5       10.72       11.69      2.12 o 
   7   8   5       12.45       13.79      2.91 o 
   8   8   5        0.72        5.94      3.15 o 
   9   8   5       21.01       15.32      4.77 o 
   0   9   5      119.92      115.26      3.96 o 
   1   9   5       25.01       25.01      2.33 o 
   2   9   5       32.05       38.68      3.97 o 
   3   9   5       81.71       90.72      3.96 o 
   4   9   5      117.53      119.34      5.33 o 
   5   9   5      293.97      318.32      6.58 o 
   6   9   5      101.50      107.23      5.93 o 
   7   9   5       12.03       12.39      4.30 o 
   8   9   5       31.90       24.82      4.20 o 
   9   9   5        7.12       -1.28      7.51 o 
   0  10   5      113.91      110.77      4.86 o 
   1  10   5       92.13      112.54      3.13 o 
   2  10   5       89.98      102.12      4.05 o 
   3  10   5       26.20       25.13      3.90 o 
   4  10   5       74.51       73.89      4.92 o 
   5  10   5       24.65       25.16      4.28 o 
   6  10   5       37.99       37.73      4.54 o 
   7  10   5      211.24      215.89      6.25 o 
   8  10   5        1.58       -2.37      5.06 o 
   9  10   5       28.99       18.68     10.21 o 
   0  11   5        4.61        6.11      3.92 o 
   1  11   5       40.24       45.09      2.88 o 
   2  11   5       52.07       52.22      3.97 o 
   3  11   5       87.86       88.02      4.55 o 
   4  11   5      236.94      257.12      5.99 o 
   5  11   5       38.17       30.47      4.80 o 
   6  11   5        5.57        6.91      4.42 o 
   7  11   5       56.98       39.12      7.06 o 
   8  11   5       36.33       26.86      6.72 o 
   0  12   5      324.00      331.88      7.27 o 
   1  12   5       10.17        7.11      2.68 o 
   2  12   5       21.26       18.74      3.46 o 
   3  12   5      151.84      152.55      5.05 o 
   4  12   5      241.64      233.24      6.80 o 
   5  12   5       13.71       12.19      3.96 o 
   6  12   5       43.76       24.95      7.03 o 
   7  12   5        2.62        1.09      4.16 o 
   8  12   5        8.79       10.02      6.17 o 
   0  13   5      179.54      179.89      6.63 o 
   1  13   5      394.73      399.26      5.53 o 
   2  13   5       21.46       28.38      4.30 o 
   3  13   5      128.11      142.93      4.64 o 
   4  13   5       11.18       13.13      4.58 o 
   5  13   5       14.09       12.19      5.03 o 
   6  13   5        9.31        4.02      3.94 o 
   7  13   5       17.58        6.77      6.37 o 
   8  13   5       15.09       12.17      8.87 o 
   0  14   5      162.24      162.91      6.44 o 
   1  14   5       62.50       64.55      3.70 o 
   2  14   5        1.05        0.15      3.43 o 
   3  14   5      291.44      273.95      6.11 o 
   4  14   5       10.30        6.45      4.04 o 
   5  14   5       39.92       32.87      6.91 o 
   6  14   5       15.98       12.77      4.50 o 
   7  14   5        0.80        1.24      7.41 o 
   0  15   5       49.13       42.52      4.55 o 
   1  15   5        7.99       12.26      2.76 o 
   2  15   5       19.84       19.04      3.95 o 
   3  15   5       71.53       71.25      4.48 o 
   4  15   5        9.18        9.95      3.93 o 
   5  15   5        0.90        3.02      3.65 o 
   6  15   5        4.14      -10.70      7.14 o 
   0  16   5        0.41        2.38      4.48 o 
   1  16   5       74.21       80.90      3.93 o 
   2  16   5       34.69       35.89      4.89 o 
   3  16   5       49.87       53.59      7.27 o 
   4  16   5       20.75       20.95      4.99 o 
   5  16   5        2.76        6.90      6.79 o 
   0  17   5      110.60      106.50     13.13 o 
   1  17   5        0.47        3.43      3.75 o 
   2  17   5        6.51        4.98      4.23 o 
   3  17   5        3.27        2.72      3.88 o 
   4  17   5        1.70       -4.30      5.70 o 
   0  18   5       23.19       14.52      8.05 o 
   1  18   5       10.90        7.24      4.55 o 
   2  18   5       29.36       10.27      4.51 o 
   3  18   5        2.48        8.00      5.87 o 
   0  19   5        1.37        5.26     12.32 o 
   0   0   6     6323.43     5717.52    105.92 o 
   1   0   6    11432.07    10683.15    100.30 o 
   2   0   6      385.86      356.81      7.14 o 
   3   0   6        8.86        3.86      4.20 o 
   4   0   6     1316.11     1341.61     13.63 o 
   5   0   6      809.07      862.85     11.25 o 
   6   0   6       13.82        7.72      4.49 o 
   7   0   6       40.20       40.93      9.61 o 
   8   0   6       13.75       11.74      5.96 o 
   9   0   6        1.81       -4.59      6.72 o 
  10   0   6       33.03       27.70      7.66 o 
   0   1   6    10499.99     9840.71     91.42 o 
   1   1   6     3088.27     2895.01     20.10 o 
   2   1   6     1186.66     1106.53      9.23 o 
   3   1   6     1733.47     1667.89     12.81 o 
   4   1   6      727.24      756.68      6.87 o 
   5   1   6       64.31       65.95      2.73 o 
   6   1   6      447.05      451.41      9.65 o 
   7   1   6        0.01        0.02      4.47 o 
   8   1   6       25.13       27.13      5.59 o 
   9   1   6       51.44       60.98      6.82 o 
  10   1   6       16.29       20.39      5.56 o 
   0   2   6      478.32      448.89      8.43 o 
   1   2   6     3086.90     2911.17     20.12 o 
   2   2   6       42.68       43.85      3.76 o 
   3   2   6      249.72      252.34      4.46 o 
   4   2   6      331.34      345.00      4.41 o 
   5   2   6      270.85      303.56      5.02 o 
   6   2   6        2.36        3.48      4.20 o 
   7   2   6       35.21       47.51      4.66 o 
   8   2   6       76.55       83.28      7.14 o 
   9   2   6       55.41       58.80      5.84 o 
  10   2   6        6.68        1.64      4.84 o 
   0   3   6       16.87       13.75      4.20 o 
   1   3   6        6.48       11.92      2.59 o 
   2   3   6      627.04      574.91      6.22 o 
   3   3   6      343.72      319.27      4.91 o 
   4   3   6     1117.98     1115.33     12.96 o 
   5   3   6      447.57      457.39      7.70 o 
   6   3   6        5.48        4.29      3.24 o 
   7   3   6      193.18      197.31      7.94 o 
   8   3   6       73.27       63.31      5.98 o 
   9   3   6        4.40        3.88      5.51 o 
  10   3   6       58.24       47.92      6.51 o 
   0   4   6      822.14      769.63      9.55 o 
   1   4   6       22.31       25.34      2.63 o 
   2   4   6      502.95      488.26      5.08 o 
   3   4   6     1289.50     1266.11      9.86 o 
   4   4   6       74.64       73.29      2.16 o 
   5   4   6       21.79       21.73      3.34 o 
   6   4   6      132.18      134.07      4.99 o 
   7   4   6      156.08      163.20      6.09 o 
   8   4   6       31.34       27.26      4.96 o 
   9   4   6       27.98       16.23      6.14 o 
  10   4   6       17.12        7.44      4.60 o 
   0   5   6     1036.38     1039.53     13.37 o 
   1   5   6      147.47      132.17      3.34 o 
   2   5   6     1290.30     1343.08      9.31 o 
   3   5   6      874.30      928.09      7.46 o 
   4   5   6       79.68       80.12      2.48 o 
   5   5   6       51.15       46.90      4.32 o 
   6   5   6      287.99      283.47      7.15 o 
   7   5   6       71.76       76.87      7.45 o 
   8   5   6       38.69       26.76      6.44 o 
   9   5   6       32.22       21.94      7.62 o 
  10   5   6        7.78        6.92      5.51 o 
   0   6   6     1544.33     1579.81     15.36 o 
   1   6   6      711.96      697.29      6.05 o 
   2   6   6     1298.26     1417.13      9.69 o 
   3   6   6      513.19      524.54      5.61 o 
   4   6   6       58.54       65.73      2.55 o 
   5   6   6       65.11       78.83      4.57 o 
   6   6   6       15.69       20.85      4.63 o 
   7   6   6       34.91       40.14      4.17 o 
   8   6   6       48.41       44.47      6.99 o 
   9   6   6        3.40        5.28      4.64 o 
  10   6   6        0.65       -3.76      5.99 o 
   0   7   6      682.85      737.31     10.18 o 
   1   7   6      631.75      672.75      6.11 o 
   2   7   6      272.79      283.28      3.44 o 
   3   7   6      111.76      126.17      5.04 o 
   4   7   6      161.58      158.61      4.50 o 
   5   7   6      230.35      231.41      4.28 o 
   6   7   6      121.35      116.79      5.02 o 
   7   7   6       27.95       28.37      3.61 o 
   8   7   6       13.12       11.39      4.49 o 
   9   7   6       50.79       51.21      5.69 o 
  10   7   6        4.98        6.89      8.57 o 
   0   8   6      582.84      570.24      9.00 o 
   1   8   6      476.53      494.73      6.11 o 
   2   8   6      108.19      116.75      2.80 o 
   3   8   6      217.29      222.92      4.86 o 
   4   8   6      288.45      283.79      7.94 o 
   5   8   6       34.49       34.88      5.64 o 
   6   8   6      237.95      243.41      4.55 o 
   7   8   6       84.40       79.98      5.36 o 
   8   8   6       38.29       35.05      4.39 o 
   9   8   6        5.98       13.46      6.88 o 
   0   9   6      137.53      146.19      5.30 o 
   1   9   6       49.17       46.03      2.98 o 
   2   9   6       65.76       71.70      4.79 o 
   3   9   6      436.61      423.36      8.31 o 
   4   9   6      362.53      364.99      6.39 o 
   5   9   6      226.25      228.20      6.89 o 
   6   9   6      186.70      175.51      7.06 o 
   7   9   6       86.56       71.36     10.65 o 
   8   9   6        7.47       11.25      6.22 o 
   9   9   6       27.85       39.33      8.50 o 
   0  10   6        3.56        0.36      3.51 o 
   1  10   6      155.04      171.62      3.67 o 
   2  10   6      193.08      196.47      4.77 o 
   3  10   6       63.29       63.37      4.20 o 
   4  10   6      158.77      161.78      4.51 o 
   5  10   6       87.93       87.74      5.30 o 
   6  10   6        3.66       -0.21      3.90 o 
   7  10   6       14.03        9.97      4.82 o 
   8  10   6        4.84        9.21      5.04 o 
   9  10   6        2.07       17.75      8.82 o 
   0  11   6      101.57      103.80      5.76 o 
   1  11   6      125.67      133.44      3.78 o 
   2  11   6      140.45      144.05      4.90 o 
   3  11   6      147.98      142.40      4.87 o 
   4  11   6        7.71        8.65      3.85 o 
   5  11   6       98.92       98.64      5.55 o 
   6  11   6       40.34       32.41      6.38 o 
   7  11   6       21.81       17.15      5.30 o 
   8  11   6        0.02       -1.35      5.00 o 
   0  12   6        0.05       -0.52      3.75 o 
   1  12   6        4.05        2.85      2.29 o 
   2  12   6       29.90       37.52      4.01 o 
   3  12   6        7.75       11.41      4.33 o 
   4  12   6       40.56       46.16      3.77 o 
   5  12   6      141.55      128.16      5.85 o 
   6  12   6       17.84        9.57      4.59 o 
   7  12   6        6.68        4.88      4.50 o 
   8  12   6        2.06       -0.86      4.92 o 
   0  13   6        7.77        8.58      4.58 o 
   1  13   6       16.50       20.22      3.71 o 
   2  13   6      115.96      130.11      5.20 o 
   3  13   6       93.02      100.36      5.31 o 
   4  13   6       12.22       12.54      3.72 o 
   5  13   6        7.50        6.00      4.47 o 
   6  13   6        9.79        6.33      4.52 o 
   7  13   6       41.67       35.43      8.43 o 
   0  14   6       10.79       13.55      4.13 o 
   1  14   6      151.41      164.20      5.76 o 
   2  14   6      305.47      307.86      7.26 o 
   3  14   6      122.22      127.17      5.80 o 
   4  14   6       72.51       71.36      7.16 o 
   5  14   6        7.23       13.65      4.74 o 
   6  14   6        8.51       11.79      5.37 o 
   7  14   6        3.41        5.54      6.11 o 
   0  15   6        8.76        5.23      4.34 o 
   1  15   6       54.49       56.22      4.06 o 
   2  15   6        4.34        0.06      3.71 o 
   3  15   6       19.36       16.31      3.56 o 
   4  15   6       28.43       24.55      5.20 o 
   5  15   6       11.44        8.58      4.55 o 
   6  15   6        3.96        6.85      7.05 o 
   0  16   6       70.88       81.95      6.62 o 
   1  16   6       19.92       15.84      2.86 o 
   2  16   6       99.50      101.40      5.37 o 
   3  16   6        1.73        3.90      3.77 o 
   4  16   6       18.69       12.20      4.85 o 
   5  16   6        9.76        5.37      6.90 o 
   0  17   6       38.23       30.79      7.23 o 
   1  17   6       17.57        6.73      4.05 o 
   2  17   6        9.53        7.90      4.55 o 
   3  17   6       13.91       12.01      4.77 o 
   4  17   6        1.09       -1.22      5.76 o 
   0  18   6        6.03        3.20      7.53 o 
   1  18   6       27.13       13.26      4.70 o 
   2  18   6       29.03       17.39      4.90 o 
   3  18   6       17.54       17.17     11.90 o 
   1   0   7     1160.04     1111.53     14.12 o 
   2   0   7      441.74      433.58      8.65 o 
   3   0   7      146.87      141.48      7.08 o 
   4   0   7        9.69        5.46      3.87 o 
   5   0   7       51.60       60.82      8.13 o 
   6   0   7     1256.85     1238.13     16.01 o 
   7   0   7        2.10        6.86      5.20 o 
   8   0   7       11.36        8.60     11.11 o 
   9   0   7       46.90       41.98      8.52 o 
  10   0   7        2.23       -8.36      6.94 o 
   0   1   7      646.24      638.46     13.40 o 
   1   1   7      331.90      309.65      5.61 o 
   2   1   7     2922.81     2808.95     20.30 o 
   3   1   7      590.08      638.19      8.44 o 
   4   1   7       48.94       46.33      2.92 o 
   5   1   7      311.86      317.28      4.96 o 
   6   1   7       28.68       34.65      3.20 o 
   7   1   7       64.59       72.98      6.14 o 
   8   1   7        0.12        8.38      5.83 o 
   9   1   7       41.74       61.19      7.83 o 
  10   1   7       15.48       14.34      5.49 o 
   0   2   7     1924.67     1828.09     22.53 o 
   1   2   7       74.44       69.04      4.18 o 
   2   2   7     1769.61     1733.17     13.81 o 
   3   2   7      980.87      966.45     12.10 o 
   4   2   7      371.57      358.20      5.24 o 
   5   2   7       20.53       20.17      2.93 o 
   6   2   7      181.84      180.90      6.65 o 
   7   2   7       21.26       24.61      5.55 o 
   8   2   7       14.56       15.43      4.03 o 
   9   2   7        5.52        2.84      5.05 o 
  10   2   7       14.41       11.23      5.49 o 
   0   3   7     7506.18     7320.56     82.66 o 
   1   3   7     4203.02     4136.72     27.68 o 
   2   3   7     1675.47     1619.48     12.84 o 
   3   3   7      363.89      378.37      5.49 o 
   4   3   7      254.68      243.10      5.33 o 
   5   3   7       43.54       43.60      3.95 o 
   6   3   7      239.42      253.31      6.69 o 
   7   3   7      159.80      186.15      7.01 o 
   8   3   7      112.49      117.42      6.37 o 
   9   3   7        2.53       -1.66      5.93 o 
  10   3   7        3.66        9.54      5.37 o 
   0   4   7      132.31      124.27      5.62 o 
   1   4   7      135.64      151.29      4.08 o 
   2   4   7      384.63      375.73      6.05 o 
   3   4   7       18.09       18.11      2.89 o 
   4   4   7      218.93      231.39      5.18 o 
   5   4   7      124.01      132.25      5.06 o 
   6   4   7       71.84       78.11      6.18 o 
   7   4   7       95.66       91.10      5.79 o 
   8   4   7       33.46       33.94      5.32 o 
   9   4   7       60.67       54.02     15.49 o 
  10   4   7        7.05        9.70      4.63 o 
   0   5   7      215.18      225.98      7.28 o 
   1   5   7      256.85      258.19      4.89 o 
   2   5   7      244.57      227.91      4.61 o 
   3   5   7      147.93      142.15      3.19 o 
   4   5   7      138.35      122.74      2.93 o 
   5   5   7       76.79       71.48      5.05 o 
   6   5   7      183.02      188.63      6.65 o 
   7   5   7      146.13      149.93      6.51 o 
   8   5   7       59.76       39.42      9.15 o 
   9   5   7        6.49        1.11      4.38 o 
  10   5   7        8.19        2.49      5.60 o 
   0   6   7      493.93      536.43     11.95 o 
   1   6   7      386.29      376.38      4.82 o 
   2   6   7      760.32      814.73      7.47 o 
   3   6   7      153.20      144.95      3.37 o 
   4   6   7      469.16      470.57      5.19 o 
   5   6   7       42.35       49.16      4.67 o 
   6   6   7     1178.65     1180.98     13.24 o 
   7   6   7      172.01      167.39      5.75 o 
   8   6   7       27.08       15.93      4.76 o 
   9   6   7       24.55       16.22      5.03 o 
  10   6   7        1.02        4.11      6.25 o 
   0   7   7      124.79      138.16      4.53 o 
   1   7   7      146.28      146.16      3.65 o 
   2   7   7       67.03       68.16      2.71 o 
   3   7   7      280.52      309.65      3.97 o 
   4   7   7       55.78       53.69      2.70 o 
   5   7   7      219.21      221.30      5.63 o 
   6   7   7       63.72       71.07      4.21 o 
   7   7   7      143.38      144.55      5.37 o 
   8   7   7       41.56       42.02      5.02 o 
   9   7   7       30.49       25.18      4.43 o 
   0   8   7      877.88      876.84     11.91 o 
   1   8   7        9.23       10.47      3.43 o 
   2   8   7      624.27      656.29      8.66 o 
   3   8   7      168.53      181.12      5.69 o 
   4   8   7      130.26      135.65      4.81 o 
   5   8   7      149.47      154.39      7.19 o 
   6   8   7      236.29      240.64      4.21 o 
   7   8   7       55.53       54.36      5.35 o 
   8   8   7       27.46       23.45      3.94 o 
   9   8   7       14.74       14.19      7.39 o 
   0   9   7      111.27      119.25      5.75 o 
   1   9   7        2.30        6.96      3.11 o 
   2   9   7       44.76       50.47      3.03 o 
   3   9   7      124.85      120.40      5.66 o 
   4   9   7       88.45       94.58      5.09 o 
   5   9   7       61.37       65.14      5.83 o 
   6   9   7      219.29      233.04      8.26 o 
   7   9   7      184.90      177.89      7.67 o 
   8   9   7       12.06        9.95      4.90 o 
   9   9   7        5.56        6.46      6.75 o 
   0  10   7      132.02      153.92      6.78 o 
   1  10   7        7.14        4.20      2.69 o 
   2  10   7       27.00       25.54      2.90 o 
   3  10   7       20.21       25.81      3.61 o 
   4  10   7      194.03      200.89      5.41 o 
   5  10   7       53.33       50.91      5.34 o 
   6  10   7       26.46       28.90      5.75 o 
   7  10   7        8.50        8.04      6.18 o 
   8  10   7       13.78       13.93      5.61 o 
   9  10   7        4.48        5.90      5.60 o 
   0  11   7        2.04       -3.09      4.20 o 
   1  11   7      100.69      112.68      3.86 o 
   2  11   7       16.65       19.69      3.93 o 
   3  11   7       71.81       76.15      4.27 o 
   4  11   7      178.61      177.63      5.17 o 
   5  11   7       48.88       48.99      5.12 o 
   6  11   7        9.58        8.12      4.31 o 
   7  11   7       84.33       68.90     13.95 o 
   8  11   7        0.03        1.62      4.72 o 
   0  12   7       35.26       35.55      4.32 o 
   1  12   7       68.90       66.69      3.70 o 
   2  12   7        1.69        2.32      3.76 o 
   3  12   7      253.21      292.85      8.11 o 
   4  12   7      112.62      103.62      5.18 o 
   5  12   7      114.38      107.17      5.59 o 
   6  12   7        1.87        2.65      4.69 o 
   7  12   7        0.84        6.21      4.85 o 
   8  12   7        2.12        1.47      4.62 o 
   0  13   7      166.60      178.51      5.41 o 
   1  13   7      146.48      151.79      4.10 o 
   2  13   7       56.59       56.87      4.58 o 
   3  13   7       37.44       46.02      4.74 o 
   4  13   7      208.51      204.04      8.90 o 
   5  13   7       17.49       16.77      4.65 o 
   6  13   7        8.55        9.65      5.59 o 
   7  13   7       21.67       19.60      6.35 o 
   0  14   7        0.06        2.28      4.02 o 
   1  14   7       37.86       31.72      3.29 o 
   2  14   7       21.12       22.28      3.90 o 
   3  14   7       32.30       35.97      4.71 o 
   4  14   7       44.19       44.58      4.42 o 
   5  14   7        3.19       -1.75      4.38 o 
   6  14   7       18.21       16.34      5.56 o 
   7  14   7       44.43       22.21     11.43 o 
   0  15   7        0.43        6.33      3.97 o 
   1  15   7       35.63       28.89      3.32 o 
   2  15   7       69.43       79.55      4.75 o 
   3  15   7       21.76       21.14      3.91 o 
   4  15   7       22.31       12.36      5.05 o 
   5  15   7        9.69       12.61      4.65 o 
   6  15   7       12.18        9.02      6.16 o 
   0  16   7        1.59        1.63      4.10 o 
   1  16   7       31.08       25.95      2.87 o 
   2  16   7        6.42        6.16      4.21 o 
   3  16   7       85.00       92.84      7.62 o 
   4  16   7        0.33       -0.62      3.93 o 
   5  16   7        6.05       18.87      7.38 o 
   0  17   7        3.73        0.81      3.94 o 
   1  17   7       33.27       21.47      5.07 o 
   2  17   7        2.11       -2.10      4.26 o 
   3  17   7        5.58        5.52      4.23 o 
   4  17   7        1.96        0.92      6.11 o 
   0  18   7       27.04       24.44     13.23 o 
   1  18   7        7.03        5.87      4.80 o 
   2  18   7        8.39        4.13      4.56 o 
   0   0   8     6705.12     6577.99     87.60 o 
   1   0   8     3087.67     2989.21     30.43 o 
   2   0   8     1147.26     1081.60     15.56 o 
   3   0   8      983.28     1086.53     15.11 o 
   4   0   8       38.56       48.35      4.63 o 
   5   0   8      418.02      447.25      9.29 o 
   6   0   8       76.93       88.96      6.52 o 
   7   0   8        0.01        1.13      4.27 o 
   8   0   8        0.06       -6.95     14.61 o 
   9   0   8       54.20       48.07      9.36 o 
  10   0   8        1.03       -5.60      9.25 o 
   0   1   8        8.85        8.88      5.02 o 
   1   1   8      476.69      449.76      6.71 o 
   2   1   8      251.08      273.27      5.90 o 
   3   1   8       65.47       60.91      4.30 o 
   4   1   8      954.50      963.32      9.65 o 
   5   1   8      168.31      173.76      5.72 o 
   6   1   8      162.19      166.98      4.77 o 
   7   1   8       30.16       32.96      3.56 o 
   8   1   8      146.08      139.40      9.68 o 
   9   1   8       15.04       19.37      6.87 o 
  10   1   8       15.51       12.91      5.54 o 
   0   2   8      120.06      128.05      5.67 o 
   1   2   8      258.02      245.64      5.31 o 
   2   2   8      870.36      827.58      9.69 o 
   3   2   8     1287.26     1350.64     12.09 o 
   4   2   8      273.66      267.85      5.38 o 
   5   2   8      256.82      260.25      4.97 o 
   6   2   8      136.16      141.63      5.48 o 
   7   2   8        6.20        5.33      3.99 o 
   8   2   8        7.96        1.64      4.81 o 
   9   2   8        8.41       15.09      6.66 o 
  10   2   8       13.13       16.75      6.45 o 
   0   3   8      314.52      300.04      9.75 o 
   1   3   8     1690.99     1714.46     13.74 o 
   2   3   8       20.44       25.43      3.64 o 
   3   3   8       15.62       25.16      3.70 o 
   4   3   8      915.03      958.15      9.65 o 
   5   3   8       23.46       18.47      2.59 o 
   6   3   8       76.33       74.22      5.11 o 
   7   3   8       11.69        7.84      4.33 o 
   8   3   8      143.89      146.33      7.24 o 
   9   3   8       12.36       18.97      5.51 o 
  10   3   8        2.69       -0.02      6.79 o 
   0   4   8      373.41      353.67      9.06 o 
   1   4   8      184.38      208.14      5.24 o 
   2   4   8      349.21      337.92      7.03 o 
   3   4   8      271.26      270.15      5.41 o 
   4   4   8        1.50       -1.76      3.13 o 
   5   4   8       32.90       34.71      2.58 o 
   6   4   8      517.19      509.32      9.48 o 
   7   4   8      218.70      214.26      6.31 o 
   8   4   8       71.09       69.86      5.20 o 
   9   4   8        1.63       14.46      6.31 o 
  10   4   8        3.37        3.34      6.21 o 
   0   5   8      467.61      523.02     12.33 o 
   1   5   8      265.12      266.83      4.97 o 
   2   5   8     1512.74     1507.95     12.96 o 
   3   5   8      483.59      485.16      6.05 o 
   4   5   8       14.58       14.62      2.60 o 
   5   5   8       56.42       48.76      4.45 o 
   6   5   8       26.03       25.41      4.44 o 
   7   5   8       90.78       93.17      5.43 o 
   8   5   8       64.61       62.47      9.91 o 
   9   5   8       10.22        5.23      4.62 o 
  10   5   8        1.92        4.48      6.30 o 
   0   6   8      557.78      597.57     16.33 o 
   1   6   8      722.34      706.05      8.14 o 
   2   6   8       54.43       57.10      3.64 o 
   3   6   8      592.78      601.08      6.40 o 
   4   6   8      175.70      168.37      4.03 o 
   5   6   8       32.86       29.72      4.59 o 
   6   6   8      976.24      970.00     12.64 o 
   7   6   8       18.43       14.96      3.74 o 
   8   6   8      110.63       96.76      6.46 o 
   9   6   8       27.67       18.25      4.97 o 
  10   6   8        6.41        9.48      5.48 o 
   0   7   8      251.56      288.11      6.33 o 
   1   7   8      287.21      285.85      4.39 o 
   2   7   8      171.76      178.40      3.87 o 
   3   7   8       30.22       32.03      2.75 o 
   4   7   8        6.80        3.76      2.35 o 
   5   7   8      347.21      363.14      7.59 o 
   6   7   8       85.04       78.01      4.65 o 
   7   7   8       60.70       64.00      5.62 o 
   8   7   8        1.90        1.29      3.87 o 
   9   7   8        4.51        7.83      4.22 o 
   0   8   8       92.91       93.97      4.49 o 
   1   8   8      430.53      450.90      5.99 o 
   2   8   8        5.79        4.44      2.68 o 
   3   8   8       10.75       12.34      1.72 o 
   4   8   8      144.46      149.96      5.26 o 
   5   8   8      179.65      195.30      4.46 o 
   6   8   8      108.76      109.63      3.30 o 
   7   8   8       99.90      110.86      5.38 o 
   8   8   8       22.84       23.24      4.33 o 
   9   8   8       14.83       14.58      7.38 o 
   0   9   8      127.95      122.58      7.04 o 
   1   9   8       85.18       89.81      4.86 o 
   2   9   8      109.76      112.34      5.52 o 
   3   9   8       76.51       76.14      5.19 o 
   4   9   8       60.52       60.63      4.62 o 
   5   9   8      750.08      697.70     12.61 o 
   6   9   8       75.35       71.02      8.08 o 
   7   9   8        6.23        0.33      5.25 o 
   8   9   8       40.20       30.15      6.86 o 
   9   9   8       33.57       38.21     12.37 o 
   0  10   8        9.83        3.83      6.09 o 
   1  10   8       44.46       42.28      4.26 o 
   2  10   8       82.22       88.70      3.66 o 
   3  10   8       69.33       69.13      5.44 o 
   4  10   8      156.87      170.19      8.02 o 
   5  10   8       34.16       42.32      5.93 o 
   6  10   8       62.97       67.30      8.01 o 
   7  10   8       51.74       23.78      9.34 o 
   8  10   8       16.04       17.15      6.66 o 
   0  11   8       99.70      112.44      8.63 o 
   1  11   8       27.36       25.21      3.62 o 
   2  11   8       17.94       19.44      2.70 o 
   3  11   8       50.83       45.09      5.26 o 
   4  11   8       18.46       15.36      3.79 o 
   5  11   8       20.05       17.76      4.76 o 
   6  11   8       22.57       12.88      4.59 o 
   7  11   8        9.00        6.26      5.05 o 
   8  11   8        0.18        2.41      5.12 o 
   0  12   8        7.98        9.14      3.76 o 
   1  12   8       93.43       95.79      3.86 o 
   2  12   8       22.98       28.30      4.24 o 
   3  12   8       23.93       22.58      3.96 o 
   4  12   8       16.99       13.60      4.61 o 
   5  12   8       43.31       42.72      5.06 o 
   6  12   8        5.21        7.05      4.62 o 
   7  12   8       19.53       13.42      5.26 o 
   8  12   8       13.65       17.89      6.37 o 
   0  13   8      564.88      563.86      9.74 o 
   1  13   8       73.65       79.76      4.29 o 
   2  13   8       32.45       31.58      4.66 o 
   3  13   8       16.22       14.93      3.92 o 
   4  13   8       32.27       31.83      5.03 o 
   5  13   8       32.03       25.94      5.43 o 
   6  13   8        9.36        8.48      4.70 o 
   7  13   8       13.35        7.23      5.90 o 
   0  14   8       11.78       14.86      4.45 o 
   1  14   8      103.64      108.16      3.87 o 
   2  14   8       80.62       75.32      4.85 o 
   3  14   8       33.10       37.69      4.63 o 
   4  14   8       23.23       15.86      4.08 o 
   5  14   8        6.04        6.47      4.67 o 
   6  14   8        2.12        4.37      4.88 o 
   0  15   8      230.27      235.51      8.70 o 
   1  15   8       18.42       16.64      3.10 o 
   2  15   8       58.74       54.43      4.95 o 
   3  15   8       21.65       24.86      4.65 o 
   4  15   8       12.58        7.80      3.99 o 
   5  15   8        4.66        3.18      5.02 o 
   6  15   8        6.06        5.81      4.88 o 
   0  16   8       85.93       90.00      8.99 o 
   1  16   8       41.10       29.77      4.86 o 
   2  16   8       13.63       17.42      4.40 o 
   3  16   8       28.09       24.19      4.52 o 
   4  16   8       17.39       15.60      5.77 o 
   5  16   8        4.02        4.72      4.78 o 
   0  17   8        6.53       -0.77      8.05 o 
   1  17   8        5.38        4.83      4.47 o 
   2  17   8        8.03        9.70      4.25 o 
   3  17   8        0.14        0.91      4.13 o 
   0  18   8        7.90        3.51      9.79 o 
   1  18   8       12.93        4.80      6.57 o 
   2  18   8       15.15       11.95      5.07 o 
   1   0   9     8254.62     8100.59     81.44 o 
   2   0   9     1779.00     1849.13     27.30 o 
   3   0   9       81.49       69.95      7.05 o 
   4   0   9      302.01      313.97     12.27 o 
   5   0   9      289.07      312.73     12.36 o 
   6   0   9      131.31      126.78      7.41 o 
   7   0   9       31.32       27.84      4.06 o 
   8   0   9        5.27       -5.70      9.41 o 
   9   0   9        1.61        3.82     10.31 o 
  10   0   9        0.30       -0.98      9.92 o 
   0   1   9        6.63        6.43      4.64 o 
   1   1   9       45.30       43.18      4.54 o 
   2   1   9      218.01      236.78      5.77 o 
   3   1   9      190.28      208.47      5.52 o 
   4   1   9      709.61      676.97      8.36 o 
   5   1   9       21.67       30.09      3.60 o 
   6   1   9       45.39       45.80      3.83 o 
   7   1   9       42.02       39.45      3.32 o 
   8   1   9       44.61       32.53      6.45 o 
   9   1   9        1.06        6.72      6.71 o 
  10   1   9        8.97       12.66      9.30 o 
   0   2   9     1479.44     1464.01     19.40 o 
   1   2   9     1094.75     1117.46     12.84 o 
   2   2   9       75.45       81.64      4.52 o 
   3   2   9      546.93      563.14      7.81 o 
   4   2   9      359.55      338.24      6.98 o 
   5   2   9       28.22       32.78      3.80 o 
   6   2   9       41.25       37.10      4.34 o 
   7   2   9       50.76       48.92      6.37 o 
   8   2   9       36.25       24.66      6.49 o 
   9   2   9        1.25       -4.28      7.00 o 
  10   2   9       17.39       26.20     13.55 o 
   0   3   9      561.62      579.80     12.24 o 
   1   3   9      431.21      436.41      6.56 o 
   2   3   9      535.95      532.82      7.03 o 
   3   3   9      270.23      301.70      6.47 o 
   4   3   9       34.31       35.65      4.24 o 
   5   3   9       31.20       42.72      3.68 o 
   6   3   9      261.41      249.85      6.47 o 
   7   3   9       20.02       19.42      4.99 o 
   8   3   9       18.76       21.11      5.60 o 
   9   3   9        3.25        8.16      6.00 o 
  10   3   9        4.00       -3.04      9.50 o 
   0   4   9      289.12      331.03     11.58 o 
   1   4   9      408.45      400.75      9.99 o 
   2   4   9      140.36      136.53      5.27 o 
   3   4   9      312.78      355.89      6.39 o 
   4   4   9       56.68       63.22      3.94 o 
   5   4   9       47.18       46.66      3.62 o 
   6   4   9       65.52       64.64      4.61 o 
   7   4   9        2.20        3.10      4.69 o 
   8   4   9        1.75       -0.08      4.94 o 
   9   4   9        7.81        6.09      4.60 o 
  10   4   9       29.65       10.76      7.89 o 
   0   5   9        2.23        7.90      5.57 o 
   1   5   9      222.02      235.31      5.72 o 
   2   5   9      417.15      404.72      6.49 o 
   3   5   9      419.89      440.15      7.08 o 
   4   5   9       13.85       15.42      3.84 o 
   5   5   9      593.93      580.60      6.60 o 
   6   5   9       36.03       42.33      5.39 o 
   7   5   9       73.20       80.30      5.62 o 
   8   5   9      128.98      134.77      7.23 o 
   9   5   9       29.54       21.36      6.52 o 
  10   5   9        4.40        6.10      6.04 o 
   0   6   9      127.24      132.58      7.53 o 
   1   6   9       75.11       77.05      4.79 o 
   2   6   9      320.86      339.92      5.74 o 
   3   6   9       37.19       43.84      3.38 o 
   4   6   9      120.62      118.75      4.02 o 
   5   6   9       99.23      102.19      3.87 o 
   6   6   9       71.07       79.66      5.32 o 
   7   6   9      221.55      239.38      7.00 o 
   8   6   9       58.33       43.73      7.12 o 
   9   6   9        1.06       -1.66      4.90 o 
   0   7   9        0.35        3.33      5.76 o 
   1   7   9       65.97       71.32      3.90 o 
   2   7   9       16.82       20.13      2.66 o 
   3   7   9      287.18      295.00      4.78 o 
   4   7   9      625.31      592.15      6.93 o 
   5   7   9      116.42      122.03      3.44 o 
   6   7   9       97.72       94.14      5.58 o 
   7   7   9      113.92      130.16      5.72 o 
   8   7   9       11.65        9.78      4.73 o 
   9   7   9       20.80       11.60      7.82 o 
   0   8   9      876.33      921.12     15.08 o 
   1   8   9      100.22      106.92      3.53 o 
   2   8   9       95.06       99.36      3.88 o 
   3   8   9       76.66       78.03      3.18 o 
   4   8   9       43.54       52.70      2.57 o 
   5   8   9       67.10       67.44      3.17 o 
   6   8   9       25.99       22.06      3.00 o 
   7   8   9        2.77        3.90      3.09 o 
   8   8   9        0.37       -0.26      5.92 o 
   9   8   9        4.20       -2.25      6.63 o 
   0   9   9      181.47      186.73     14.13 o 
   1   9   9      321.19      321.01      6.06 o 
   2   9   9      177.05      184.42      4.00 o 
   3   9   9       36.01       30.64      4.07 o 
   4   9   9      138.89      152.71      6.15 o 
   5   9   9      260.33      244.42      6.88 o 
   6   9   9      113.87       96.53      8.02 o 
   7   9   9       22.74       16.24      5.97 o 
   8   9   9       49.68       44.23      8.54 o 
   9   9   9        5.72       -3.67      7.31 o 
   0  10   9        2.78       13.10      6.88 o 
   1  10   9      120.58      128.76      5.31 o 
   2  10   9       25.28       27.18      3.97 o 
   3  10   9       86.01       90.99      5.54 o 
   4  10   9       77.73       75.77      5.03 o 
   5  10   9       37.53       33.66      3.03 o 
   6  10   9       11.58       11.04      5.82 o 
   7  10   9        6.92        8.97      5.23 o 
   8  10   9        1.57       14.15      7.06 o 
   0  11   9      641.44      684.11     13.34 o 
   1  11   9      104.96      109.64      4.93 o 
   2  11   9       83.09       88.28      3.07 o 
   3  11   9       29.64       35.73      4.90 o 
   4  11   9       23.10       26.96      4.68 o 
   5  11   9       14.22        9.10      4.22 o 
   6  11   9       20.25       13.30      5.23 o 
   7  11   9       10.19       14.16      6.03 o 
   8  11   9       10.10       -2.25      6.02 o 
   0  12   9      187.84      167.53     10.20 o 
   1  12   9       98.33       95.51      4.24 o 
   2  12   9        9.47       10.22      2.29 o 
   3  12   9       16.39       12.90      5.44 o 
   4  12   9       66.52       57.42      6.93 o 
   5  12   9       13.53        8.15      3.11 o 
   6  12   9       18.96       17.59      5.20 o 
   7  12   9       22.46       26.77      8.13 o 
   0  13   9      285.27      333.87      8.90 o 
   1  13   9       93.39      101.87      4.80 o 
   2  13   9       48.85       54.02      4.44 o 
   3  13   9      172.22      199.58      6.36 o 
   4  13   9        3.17        6.49      3.74 o 
   5  13   9       18.10       12.97      5.23 o 
   6  13   9       11.74        7.37      5.23 o 
   7  13   9       11.45       12.33      6.04 o 
   0  14   9       43.62       40.68      4.55 o 
   1  14   9       22.29       23.78      3.25 o 
   2  14   9       52.47       51.09      5.16 o 
   3  14   9       59.75       54.33      6.16 o 
   4  14   9       12.78        7.96      3.91 o 
   5  14   9        9.47       12.74      4.88 o 
   6  14   9        5.80        7.67      5.55 o 
   0  15   9        0.40       -5.74      5.09 o 
   1  15   9        6.04        4.40      2.67 o 
   2  15   9       12.81        7.64      4.22 o 
   3  15   9       90.52       82.89      5.48 o 
   4  15   9       11.95       11.96      4.14 o 
   5  15   9        0.41        7.44      5.92 o 
   0  16   9       13.90       10.00      5.37 o 
   1  16   9       33.00       19.17      4.33 o 
   2  16   9        6.44        8.70      4.56 o 
   3  16   9        9.11        9.40      4.02 o 
   4  16   9       19.32       24.02      5.26 o 
   0  17   9        3.03        8.21      6.98 o 
   1  17   9        5.90        3.70      4.75 o 
   2  17   9       20.97       21.19      5.04 o 
   3  17   9        2.65        7.32      4.87 o 
   0  18   9       17.78        8.31      9.59 o 
   0   0  10       65.35      101.62     11.43 o 
   1   0  10       34.41       25.88      5.69 o 
   2   0  10       69.13       83.10      6.78 o 
   3   0  10      552.99      584.02     11.26 o 
   4   0  10       20.37       22.73      7.02 o 
   5   0  10        1.95        2.47      4.33 o 
   6   0  10        1.14        3.00      4.42 o 
   7   0  10       20.85       24.08      4.12 o 
   8   0  10        0.68       -1.11      4.90 o 
   9   0  10       12.00        6.13     10.81 o 
  10   0  10        0.42       -9.47     11.61 o 
   0   1  10      385.25      394.81     10.52 o 
   1   1  10       68.10       74.34      5.05 o 
   2   1  10      108.26      104.46      5.41 o 
   3   1  10       64.43       75.88      5.12 o 
   4   1  10      638.49      644.97      9.58 o 
   5   1  10      219.63      221.06      5.39 o 
   6   1  10       50.05       60.84      3.80 o 
   7   1  10       39.59       39.05      4.07 o 
   8   1  10       32.30       23.27      6.41 o 
   9   1  10        4.99       15.04     15.20 o 
  10   1  10        2.36        9.87     11.10 o 
   0   2  10       60.19       49.31      6.14 o 
   1   2  10      202.21      212.10      5.80 o 
   2   2  10      114.34      124.09      6.30 o 
   3   2  10        4.95        8.01      4.08 o 
   4   2  10      132.06      129.19      5.19 o 
   5   2  10      101.99      104.18      4.23 o 
   6   2  10       48.20       58.60      4.20 o 
   7   2  10       13.51        8.24      2.82 o 
   8   2  10        3.67        7.31      5.01 o 
   9   2  10       17.30       17.82      4.99 o 
  10   2  10        4.58       -7.06      9.72 o 
   0   3  10      124.01      146.08      9.00 o 
   1   3  10      108.41      107.83      4.57 o 
   2   3  10      556.88      593.26      8.35 o 
   3   3  10      266.18      262.25      6.40 o 
   4   3  10      179.14      193.27      5.64 o 
   5   3  10       40.40       42.45      4.44 o 
   6   3  10      319.88      323.45      5.95 o 
   7   3  10       25.60       25.66      5.14 o 
   8   3  10        2.46        1.70      5.33 o 
   9   3  10       21.84       23.53      5.51 o 
  10   3  10        1.56        2.36      7.37 o 
   0   4  10       12.41       17.72      5.55 o 
   1   4  10      114.05      118.01      5.41 o 
   2   4  10      667.76      690.74      9.49 o 
   3   4  10       68.65       80.43      5.31 o 
   4   4  10       71.14       79.68      5.24 o 
   5   4  10       19.47       21.04      4.13 o 
   6   4  10      476.63      486.02      9.27 o 
   7   4  10      102.55      100.66      6.10 o 
   8   4  10       18.56       13.03      5.59 o 
   9   4  10       23.09       18.15      6.01 o 
   0   5  10       33.77       31.68      5.84 o 
   1   5  10      461.50      467.29      6.98 o 
   2   5  10      234.10      233.00      6.69 o 
   3   5  10      287.71      289.74      6.44 o 
   4   5  10      164.58      162.38      7.47 o 
   5   5  10      190.85      207.36      6.67 o 
   6   5  10       41.59       37.11      5.06 o 
   7   5  10      102.88      101.12      7.18 o 
   8   5  10       26.30       28.19      6.94 o 
   9   5  10       13.95        9.48      5.13 o 
   0   6  10      333.25      357.53      9.05 o 
   1   6  10       22.68       35.80      4.48 o 
   2   6  10      234.24      214.82      6.35 o 
   3   6  10      105.51      102.31      4.46 o 
   4   6  10      249.16      255.69      4.97 o 
   5   6  10       86.62       81.56      4.25 o 
   6   6  10      100.67       93.86      7.15 o 
   7   6  10       71.95       69.74     10.43 o 
   8   6  10       18.08       11.97      4.91 o 
   9   6  10       21.58       12.05      5.56 o 
   0   7  10       95.79      118.83      8.01 o 
   1   7  10       81.27       75.76      5.56 o 
   2   7  10      416.91      407.20      6.56 o 
   3   7  10       69.77       64.70      3.51 o 
   4   7  10       39.33       37.52      3.71 o 
   5   7  10       47.55       45.38      3.19 o 
   6   7  10       86.03       81.75      5.49 o 
   7   7  10       42.03       40.22      5.43 o 
   8   7  10        4.58        3.73      4.94 o 
   9   7  10        5.47        3.99      5.85 o 
   0   8  10       64.01       56.34      5.26 o 
   1   8  10      437.67      436.75      6.61 o 
   2   8  10       11.12       10.45      3.58 o 
   3   8  10       32.75       34.10      3.51 o 
   4   8  10       21.33       20.94      3.03 o 
   5   8  10      164.17      181.51      4.69 o 
   6   8  10        6.18        0.36      2.30 o 
   7   8  10       25.27       18.93      3.50 o 
   8   8  10       22.85       20.66      7.62 o 
   9   8  10       36.29       31.92      7.49 o 
   0   9  10      161.40      162.75     11.87 o 
   1   9  10      121.22      125.80      4.40 o 
   2   9  10       75.63       84.46      4.79 o 
   3   9  10        1.05        2.86      2.58 o 
   4   9  10       46.71       55.75      3.56 o 
   5   9  10       23.48       21.48      4.38 o 
   6   9  10       92.14       90.20      7.84 o 
   7   9  10       20.49       22.82      6.61 o 
   8   9  10       10.28       10.72      6.43 o 
   0  10  10        5.24        3.96      5.00 o 
   1  10  10      220.67      200.32      6.01 o 
   2  10  10       96.86       97.04      5.71 o 
   3  10  10       62.87       67.79      5.84 o 
   4  10  10        3.26        2.54      4.47 o 
   5  10  10        0.47       -1.67      3.46 o 
   6  10  10        0.45        3.95      6.09 o 
   7  10  10        2.48       -0.10      5.62 o 
   8  10  10        9.26       10.21      6.45 o 
   0  11  10       12.96       11.69      6.16 o 
   1  11  10       17.39       17.38      4.28 o 
   2  11  10       15.11       17.18      3.68 o 
   3  11  10        6.08        4.21      3.96 o 
   4  11  10       52.62       51.93      4.48 o 
   5  11  10        6.45        6.71      4.05 o 
   6  11  10       80.43       58.10      6.74 o 
   7  11  10       12.80       17.50      6.43 o 
   0  12  10      174.00      194.49      9.54 o 
   1  12  10       94.83      100.36      4.60 o 
   2  12  10      243.59      239.73      6.64 o 
   3  12  10       66.07       72.67      5.68 o 
   4  12  10       20.90       16.35      4.58 o 
   5  12  10        0.10        1.26      2.86 o 
   6  12  10        5.12        6.73      4.95 o 
   7  12  10       24.19       23.57      7.09 o 
   0  13  10      201.48      237.30      7.72 o 
   1  13  10      110.46      120.90      4.42 o 
   2  13  10       24.86       29.48      4.62 o 
   3  13  10       12.09       11.24      4.25 o 
   4  13  10       30.82       26.53      4.56 o 
   5  13  10        4.44        3.56      3.27 o 
   6  13  10       27.05       37.43      6.78 o 
   0  14  10        1.21        9.67      5.19 o 
   1  14  10      103.72      116.05      5.49 o 
   2  14  10        3.87        4.31      4.50 o 
   3  14  10       31.00       20.47      4.67 o 
   4  14  10        7.19        5.92      4.04 o 
   5  14  10        7.08        9.56      5.50 o 
   6  14  10        1.09        1.67      6.00 o 
   0  15  10       39.75       35.74      5.15 o 
   1  15  10       33.12       28.74      3.39 o 
   2  15  10        1.05       -2.49      4.18 o 
   3  15  10       63.41       71.07      5.90 o 
   4  15  10       57.48       56.18      5.23 o 
   5  15  10        5.82        1.53      5.53 o 
   0  16  10       97.33      105.71      6.41 o 
   1  16  10        6.65        3.27      4.02 o 
   2  16  10       13.95       14.09      5.53 o 
   3  16  10        0.37        1.03      4.49 o 
   4  16  10        2.18       -0.58      4.21 o 
   0  17  10       14.08       20.85     12.01 o 
   1  17  10        8.44        7.58      4.94 o 
   2  17  10        7.83        4.75      5.11 o 
   1   0  11     3190.96     3215.22     34.61 o 
   2   0  11      190.67      173.68      8.33 o 
   3   0  11       64.55       73.84      6.98 o 
   4   0  11       54.30       54.27      8.51 o 
   5   0  11      416.54      435.99     11.93 o 
   6   0  11       51.33       63.94      7.11 o 
   7   0  11       53.46       54.02      6.63 o 
   8   0  11       23.82       13.88      5.89 o 
   9   0  11        0.06       -7.78     30.51 o 
   0   1  11       84.23       85.34      7.37 o 
   1   1  11      178.45      171.28      5.82 o 
   2   1  11      469.21      476.87      7.61 o 
   3   1  11      668.92      662.91      9.88 o 
   4   1  11      120.89      103.03      6.70 o 
   5   1  11        5.09        7.35      3.75 o 
   6   1  11       28.68       32.00      4.56 o 
   7   1  11        0.46       -1.24      3.13 o 
   8   1  11       23.16       18.87      6.17 o 
   9   1  11        0.84       16.62     10.83 o 
   0   2  11      793.24      807.00     13.06 o 
   1   2  11      431.87      408.09      7.00 o 
   2   2  11      539.14      500.73      8.27 o 
   3   2  11        0.49        0.61      3.96 o 
   4   2  11       35.79       38.11      5.58 o 
   5   2  11       98.35      100.45      5.66 o 
   6   2  11      137.07      143.34      4.63 o 
   7   2  11       73.13       69.75      4.49 o 
   8   2  11       10.82        9.86      5.93 o 
   9   2  11       25.91       18.91      6.25 o 
   0   3  11      136.79      142.61      8.53 o 
   1   3  11      379.08      398.80     10.20 o 
   2   3  11      294.79      321.94      7.27 o 
   3   3  11       73.21       93.45      5.70 o 
   4   3  11       54.01       61.90      5.37 o 
   5   3  11      425.08      458.26      8.43 o 
   6   3  11       81.61       86.91      3.76 o 
   7   3  11        2.47       -0.49      3.73 o 
   8   3  11      117.37      107.96      7.99 o 
   9   3  11        0.27       -8.86      5.91 o 
   0   4  11       44.53       34.38      6.97 o 
   1   4  11       97.07      112.94      5.49 o 
   2   4  11      248.25      251.72      7.05 o 
   3   4  11      325.11      324.11      8.04 o 
   4   4  11       93.63      120.57      5.68 o 
   5   4  11      113.75      129.12      5.69 o 
   6   4  11      176.76      173.39      4.30 o 
   7   4  11      101.80       96.14      6.99 o 
   8   4  11       97.65       84.54      9.36 o 
   9   4  11        3.68       -2.33      5.49 o 
   0   5  11      257.30      269.47     11.82 o 
   1   5  11      471.03      465.67      9.62 o 
   2   5  11      435.11      427.25      8.58 o 
   3   5  11      226.46      241.35      7.53 o 
   4   5  11      143.44      146.28      7.05 o 
   5   5  11      317.83      314.96      9.05 o 
   6   5  11      160.02      165.70      7.36 o 
   7   5  11       23.09       14.96      4.62 o 
   8   5  11       20.56       18.29      5.09 o 
   9   5  11       22.99       13.31      6.67 o 
   0   6  11       54.89       55.76      7.75 o 
   1   6  11       62.94       70.12      4.42 o 
   2   6  11        8.48       10.55      4.17 o 
   3   6  11      117.24      122.51      5.53 o 
   4   6  11        0.06       -2.46      3.98 o 
   5   6  11      153.02      159.95      5.03 o 
   6   6  11       83.28       88.12      4.85 o 
   7   6  11        9.15        1.91      4.43 o 
   8   6  11        8.17        7.28      5.26 o 
   9   6  11       15.45        2.96      5.30 o 
   0   7  11      247.47      250.68      8.40 o 
   1   7  11       51.04       56.47      5.70 o 
   2   7  11       91.58       87.18      5.06 o 
   3   7  11      263.03      256.42      6.18 o 
   4   7  11      327.77      343.24      6.46 o 
   5   7  11       73.40       64.82      3.76 o 
   6   7  11        0.59        0.31      4.53 o 
   7   7  11      104.98      113.82      6.78 o 
   8   7  11        0.35       -0.92      3.86 o 
   9   7  11       19.55       20.54      8.79 o 
   0   8  11       17.91       24.89      5.00 o 
   1   8  11      133.16      133.77      5.07 o 
   2   8  11      788.05      773.76      9.16 o 
   3   8  11       80.30       77.40      4.01 o 
   4   8  11      280.37      294.12      7.25 o 
   5   8  11       12.20       13.35      2.99 o 
   6   8  11       94.33      105.59      7.97 o 
   7   8  11       33.58       28.44      4.08 o 
   8   8  11        6.02        6.05      6.10 o 
   0   9  11      136.91      126.58      9.67 o 
   1   9  11       74.81       84.10      4.97 o 
   2   9  11        2.73        1.64      3.27 o 
   3   9  11        5.34        7.56      2.73 o 
   4   9  11      107.21       96.34      3.44 o 
   5   9  11       65.69       64.88      4.99 o 
   6   9  11       47.35       43.68      6.26 o 
   7   9  11       21.29        8.71      6.25 o 
   8   9  11       34.10       30.06      6.96 o 
   0  10  11      713.41      703.04     15.50 o 
   1  10  11      138.80      151.84      5.97 o 
   2  10  11       82.10       82.11      5.87 o 
   3  10  11        9.66        9.42      2.15 o 
   4  10  11       16.48       19.24      4.97 o 
   5  10  11        3.90        3.77      3.95 o 
   6  10  11       31.71       24.92      6.53 o 
   7  10  11        3.95        5.57      6.50 o 
   8  10  11       23.30       25.91      8.01 o 
   0  11  11      633.63      675.29     14.50 o 
   1  11  11       16.91       20.66      3.96 o 
   2  11  11        4.07        4.98      3.68 o 
   3  11  11       11.94       11.20      4.44 o 
   4  11  11       21.96       18.65      5.66 o 
   5  11  11       20.47       21.16      4.43 o 
   6  11  11        7.37        8.14      5.82 o 
   7  11  11       13.83       15.75      8.61 o 
   0  12  11       24.36       30.21      5.93 o 
   1  12  11       16.92       19.27      4.28 o 
   2  12  11       18.17       15.71      2.92 o 
   3  12  11       67.43       66.72      7.35 o 
   4  12  11        1.65        0.20      3.88 o 
   5  12  11        1.32        7.15      4.19 o 
   6  12  11        0.23       -1.09      5.36 o 
   7  12  11       13.76        6.54      6.44 o 
   0  13  11      326.03      359.89      9.81 o 
   1  13  11      102.12      111.97      5.12 o 
   2  13  11        2.52        4.81      1.98 o 
   3  13  11       21.32       16.35      4.57 o 
   4  13  11       24.43       24.39      5.86 o 
   5  13  11        1.71       -2.01      5.17 o 
   6  13  11        9.09       12.62      7.07 o 
   0  14  11        8.02       12.40      5.11 o 
   1  14  11       10.78        9.65      3.33 o 
   2  14  11        4.80        9.05      5.31 o 
   3  14  11       35.19       26.97      5.09 o 
   4  14  11       13.69       14.31      5.16 o 
   5  14  11       19.90       16.25      5.63 o 
   0  15  11       20.25       12.25      6.87 o 
   1  15  11        6.97       11.27      4.36 o 
   2  15  11       22.04       30.55      5.34 o 
   3  15  11       11.17       10.16      5.10 o 
   4  15  11       31.59       44.88      5.39 o 
   0  16  11       16.51       14.40     11.58 o 
   1  16  11        9.36       10.55      4.55 o 
   2  16  11        2.51        0.25      3.84 o 
   3  16  11        1.32        9.88      5.68 o 
   0  17  11        6.42       -0.27      8.91 o 
   1  17  11       17.84       12.02      5.51 o 
   0   0  12      806.16      896.23     27.43 o 
   1   0  12     1701.88     1725.45     24.15 o 
   2   0  12        0.02        3.92      5.62 o 
   3   0  12      164.26      154.67     10.39 o 
   4   0  12      224.80      223.78     10.10 o 
   5   0  12      327.20      306.94      9.80 o 
   6   0  12        2.69        0.86      4.69 o 
   7   0  12        1.36       -3.66      4.61 o 
   8   0  12       25.63       21.12      7.61 o 
   9   0  12       11.86       47.55     35.71 o 
   0   1  12      906.70      886.59     17.81 o 
   1   1  12      294.80      321.89      9.18 o 
   2   1  12       27.38       28.92      4.81 o 
   3   1  12      302.64      293.22      9.02 o 
   4   1  12      135.87      143.57      7.02 o 
   5   1  12       43.79       39.40      5.63 o 
   6   1  12       72.24       76.85      5.16 o 
   7   1  12      120.57      127.70      5.40 o 
   8   1  12        8.98        6.73      3.40 o 
   9   1  12        9.76        7.80      8.70 o 
   0   2  12      456.26      430.58     12.65 o 
   1   2  12     1157.26     1155.96     13.01 o 
   2   2  12      493.05      495.66      9.17 o 
   3   2  12      159.31      168.12      7.11 o 
   4   2  12      132.56      145.66      6.75 o 
   5   2  12       27.64       30.62      6.19 o 
   6   2  12      178.50      172.60      5.49 o 
   7   2  12      156.82      161.89      5.65 o 
   8   2  12       35.68       22.25      7.26 o 
   9   2  12        7.71       13.91      6.47 o 
   0   3  12       37.12       51.22      8.90 o 
   1   3  12       33.83       40.60      4.81 o 
   2   3  12      429.48      459.22      8.41 o 
   3   3  12        4.00        0.11      4.78 o 
   4   3  12       16.09        8.63      4.35 o 
   5   3  12       26.10       27.96      5.80 o 
   6   3  12        5.09        6.27      3.71 o 
   7   3  12       37.28       30.89      2.96 o 
   8   3  12       16.58        9.20      6.46 o 
   9   3  12       10.44       21.21      6.96 o 
   0   4  12      115.64      117.32      9.79 o 
   1   4  12      101.93       94.62      5.63 o 
   2   4  12       53.40       57.09      5.12 o 
   3   4  12       19.12       17.41      5.00 o 
   4   4  12        1.02       -3.51      4.42 o 
   5   4  12       23.65       29.38      5.08 o 
   6   4  12       29.48       35.09      3.91 o 
   7   4  12       60.54       48.88      5.71 o 
   8   4  12       51.26       44.79      5.62 o 
   9   4  12       12.40       12.95      7.00 o 
   0   5  12       14.35       12.07      5.88 o 
   1   5  12        2.34        3.20      4.58 o 
   2   5  12        3.29        3.11      4.47 o 
   3   5  12      230.76      238.25      7.39 o 
   4   5  12      351.83      351.42      7.46 o 
   5   5  12      257.00      260.74      6.91 o 
   6   5  12        9.19        7.25      2.21 o 
   7   5  12       23.47       14.86      6.67 o 
   8   5  12       11.16        5.38      5.35 o 
   9   5  12        5.47       -1.04      6.11 o 
   0   6  12        0.81       -1.81      6.05 o 
   1   6  12       69.00       78.72      5.23 o 
   2   6  12      380.91      380.61      7.69 o 
   3   6  12      213.57      203.01      6.61 o 
   4   6  12        8.43        4.04      4.03 o 
   5   6  12        1.60        2.73      3.36 o 
   6   6  12      189.23      172.10     12.14 o 
   7   6  12       31.97       15.52      6.85 o 
   8   6  12       29.51       11.62      5.79 o 
   9   6  12       26.37       13.17      6.58 o 
   0   7  12       89.79       98.98      7.18 o 
   1   7  12      284.09      286.14      6.57 o 
   2   7  12      227.96      204.17     10.55 o 
   3   7  12     1056.99     1060.51     16.18 o 
   4   7  12       54.73       45.58      4.60 o 
   5   7  12      257.67      259.77      5.55 o 
   6   7  12      151.06      159.45      9.90 o 
   7   7  12       50.53       42.86      5.31 o 
   8   7  12        4.36        4.46      5.52 o 
   0   8  12      305.22      314.58     12.60 o 
   1   8  12       53.28       56.48      5.97 o 
   2   8  12      137.67      134.37      4.84 o 
   3   8  12       58.16       58.59      3.89 o 
   4   8  12       44.04       40.45      3.67 o 
   5   8  12      139.75      140.86      5.11 o 
   6   8  12       33.93       30.60      4.91 o 
   7   8  12        9.00        4.75      4.93 o 
   8   8  12       14.84       17.42      7.91 o 
   0   9  12      136.60      143.00      7.76 o 
   1   9  12      344.96      350.00      7.03 o 
   2   9  12        1.91        1.52      3.19 o 
   3   9  12        5.62        2.29      3.41 o 
   4   9  12      175.23      188.69      8.78 o 
   5   9  12       58.43       56.74      3.99 o 
   6   9  12        8.41        9.98      3.21 o 
   7   9  12       31.99       25.42      8.50 o 
   8   9  12        0.05       -0.94      6.92 o 
   0  10  12      250.58      261.72      9.41 o 
   1  10  12      240.91      253.58      8.41 o 
   2  10  12        3.41        4.18      3.51 o 
   3  10  12       10.01        8.66      3.10 o 
   4  10  12       61.06       59.79      4.19 o 
   5  10  12       22.97       20.33      4.57 o 
   6  10  12        6.17       11.05      6.47 o 
   7  10  12       19.97       19.51      8.22 o 
   0  11  12      115.56      111.52      8.24 o 
   1  11  12      167.33      175.01      6.12 o 
   2  11  12       12.48       15.64      4.80 o 
   3  11  12       10.97        9.92      3.12 o 
   4  11  12       47.99       42.72      5.68 o 
   5  11  12       54.07       48.60      5.39 o 
   6  11  12        6.74        2.99      7.17 o 
   7  11  12        4.51       11.41      6.55 o 
   0  12  12       14.92       12.62      6.67 o 
   1  12  12       74.97       76.99      4.94 o 
   2  12  12       90.84       89.18      4.22 o 
   3  12  12       13.60        9.13      5.24 o 
   4  12  12       39.64       37.16      7.02 o 
   5  12  12       10.73       16.36      3.87 o 
   6  12  12        5.84        2.50      7.03 o 
   0  13  12        1.68        1.47      6.91 o 
   1  13  12       23.05       12.74      4.56 o 
   2  13  12       34.68       32.31      3.46 o 
   3  13  12        8.52        5.65      4.49 o 
   4  13  12       19.40        8.25      5.01 o 
   5  13  12       15.28       17.04      7.87 o 
   6  13  12       12.84       19.17      6.76 o 
   0  14  12        9.64       16.26      5.10 o 
   1  14  12        8.58        5.00      3.64 o 
   2  14  12       24.13       25.60      4.97 o 
   3  14  12       23.19       21.91      5.13 o 
   4  14  12        3.90        3.55      4.65 o 
   5  14  12        6.64        5.12      5.41 o 
   0  15  12        2.52       -7.28      5.33 o 
   1  15  12        1.88        5.52      4.75 o 
   2  15  12        5.32        2.59      4.52 o 
   3  15  12        1.95        3.72      4.43 o 
   4  15  12       25.98       36.18      8.34 o 
   0  16  12        6.88        7.16      7.58 o 
   1  16  12        3.44        8.67      4.96 o 
   2  16  12        0.49       -2.83      4.92 o 
   3  16  12       22.22       25.69      5.54 o 
   1   0  13      323.39      367.24     11.76 o 
   2   0  13      466.56      501.35     13.28 o 
   3   0  13      135.41      134.19     12.20 o 
   4   0  13       34.50       34.51     10.04 o 
   5   0  13      391.13      435.66     13.74 o 
   6   0  13      483.61      473.44     11.76 o 
   7   0  13       28.14       22.99      7.03 o 
   8   0  13       19.28       18.20      6.83 o 
   9   0  13       11.87       -1.46     15.40 o 
   0   1  13      755.16      732.45     15.01 o 
   1   1  13        1.11       -3.08      4.49 o 
   2   1  13       65.92       77.00      6.00 o 
   3   1  13      326.28      333.01      9.33 o 
   4   1  13      146.37      151.21      8.27 o 
   5   1  13      243.95      263.02      9.58 o 
   6   1  13      116.90      124.22      6.42 o 
   7   1  13       66.55       54.81      6.30 o 
   8   1  13        8.33        5.00      3.44 o 
   9   1  13       15.53       21.20      8.69 o 
   0   2  13      156.35      163.81      8.46 o 
   1   2  13       44.73       52.10      6.47 o 
   2   2  13       63.43       67.46      5.56 o 
   3   2  13      499.83      528.70     11.28 o 
   4   2  13       23.83       17.86      5.61 o 
   5   2  13       87.55       89.05      6.78 o 
   6   2  13      161.56      168.63      7.62 o 
   7   2  13       49.14       41.36      4.98 o 
   8   2  13       10.67        8.12      5.14 o 
   9   2  13       18.70       10.42      8.74 o 
   0   3  13       28.31       41.78      9.63 o 
   1   3  13      210.00      221.96      8.51 o 
   2   3  13      733.51      817.22     12.02 o 
   3   3  13      101.16      109.54      6.67 o 
   4   3  13       69.84       73.70      6.60 o 
   5   3  13       16.08       12.54      4.81 o 
   6   3  13       78.47       87.38      5.22 o 
   7   3  13      107.65      110.33      9.03 o 
   8   3  13        1.91        1.35      5.71 o 
   9   3  13       13.57       12.56      6.49 o 
   0   4  13      138.12      146.56      8.65 o 
   1   4  13      332.67      356.96      8.81 o 
   2   4  13       65.36       82.37      6.00 o 
   3   4  13      122.84      126.77      6.18 o 
   4   4  13       40.43       54.75      6.58 o 
   5   4  13       60.49       55.77      5.70 o 
   6   4  13      165.34      168.34      6.22 o 
   7   4  13       17.62       14.12      5.03 o 
   8   4  13       57.26       58.63     13.30 o 
   9   4  13        8.81       20.70      8.61 o 
   0   5  13        0.15       -0.64      6.12 o 
   1   5  13      176.99      170.19      6.78 o 
   2   5  13      517.85      515.33     11.58 o 
   3   5  13      335.25      338.59      8.37 o 
   4   5  13       84.23       89.87      6.48 o 
   5   5  13      541.10      593.61      9.87 o 
   6   5  13       25.16       31.44      4.54 o 
   7   5  13       63.19       48.87      7.54 o 
   8   5  13        5.97        5.89      6.31 o 
   0   6  13        1.59        7.15      6.66 o 
   1   6  13      257.31      272.63      7.75 o 
   2   6  13       71.57       66.64      6.45 o 
   3   6  13      153.13      154.61      6.02 o 
   4   6  13       35.11       34.45      5.32 o 
   5   6  13       60.81       57.95      5.60 o 
   6   6  13       62.11       47.04      6.14 o 
   7   6  13       27.79       18.22      5.85 o 
   8   6  13       18.25       24.07      6.12 o 
   0   7  13       71.68       86.89      9.28 o 
   1   7  13      336.70      324.68      8.30 o 
   2   7  13      293.87      288.37      7.58 o 
   3   7  13      257.23      271.29     13.32 o 
   4   7  13       87.00       79.96      4.92 o 
   5   7  13      300.33      306.10      5.98 o 
   6   7  13       57.52       49.06      4.12 o 
   7   7  13       37.51       44.39      5.62 o 
   8   7  13        6.11        1.98      6.56 o 
   0   8  13       73.08       79.53     10.98 o 
   1   8  13       95.96       94.09      6.12 o 
   2   8  13      178.43      183.48      6.76 o 
   3   8  13      106.40      115.25      6.43 o 
   4   8  13      237.24      262.47      5.91 o 
   5   8  13      108.50       96.50      7.46 o 
   6   8  13        8.27        6.38      4.10 o 
   7   8  13        0.03       -2.44      6.56 o 
   8   8  13        6.02       10.89      7.30 o 
   0   9  13       44.88       51.76      6.81 o 
   1   9  13       24.92       24.46      4.53 o 
   2   9  13       42.45       40.88      3.82 o 
   3   9  13       13.93       13.15      3.56 o 
   4   9  13       16.64       13.91      3.81 o 
   5   9  13       11.70        7.74      3.10 o 
   6   9  13        4.48        9.59      6.31 o 
   7   9  13        5.74       12.24      6.18 o 
   0  10  13      393.40      370.71      9.29 o 
   1  10  13       74.27       76.53      4.61 o 
   2  10  13       45.52       44.59      4.15 o 
   3  10  13       20.62       21.82      4.03 o 
   4  10  13        2.06       -1.39      2.57 o 
   5  10  13       10.59        7.12      4.72 o 
   6  10  13        2.87        7.40      7.98 o 
   7  10  13       23.74       18.94      7.18 o 
   0  11  13        0.40        7.07      6.92 o 
   1  11  13       50.49       33.58      5.65 o 
   2  11  13        2.91        5.16      3.37 o 
   3  11  13      116.67      113.03      5.01 o 
   4  11  13       28.38       35.39      5.88 o 
   5  11  13        4.55        4.53      4.83 o 
   6  11  13       14.56       21.91      6.79 o 
   0  12  13        2.21       -6.41      8.16 o 
   1  12  13       55.41       45.66      5.82 o 
   2  12  13        4.09        1.09      3.92 o 
   3  12  13       93.07      105.95      6.74 o 
   4  12  13       19.35       13.17      5.14 o 
   5  12  13        3.87        5.96      6.57 o 
   6  12  13        8.23        5.81      6.22 o 
   0  13  13        2.60        5.52      7.15 o 
   1  13  13       13.62       14.13      5.59 o 
   2  13  13        6.28        1.28      3.26 o 
   3  13  13       20.59       18.68      6.93 o 
   4  13  13        5.70        1.69      4.79 o 
   5  13  13       18.88       21.71      7.10 o 
   0  14  13        0.00       -4.88      6.99 o 
   1  14  13       31.49       30.53      6.30 o 
   2  14  13        1.79        2.21      5.41 o 
   3  14  13       24.88       15.32      6.03 o 
   4  14  13       44.18       49.51      7.12 o 
   0  15  13        3.98        7.65      8.24 o 
   1  15  13        1.20       -2.94      4.40 o 
   2  15  13        2.98        2.97      5.14 o 
   3  15  13        6.76        4.44      5.50 o 
   0  16  13        2.75      -13.83     13.36 o 
   1  16  13        6.81        7.41      4.38 o 
   0   0  14        0.00        5.21      9.21 o 
   1   0  14      276.70      258.80     11.40 o 
   2   0  14      244.26      283.14     12.38 o 
   3   0  14      137.79      124.34      9.39 o 
   4   0  14        1.12        7.75      8.89 o 
   5   0  14       72.72       71.46      9.37 o 
   6   0  14       57.66       68.68      8.27 o 
   7   0  14        7.34       -0.46      6.80 o 
   8   0  14        0.22       -4.35      7.72 o 
   9   0  14        0.18       18.44     28.35 o 
   0   1  14      167.02      161.10     10.98 o 
   1   1  14      149.51      157.45      7.76 o 
   2   1  14      159.87      167.97      7.93 o 
   3   1  14       32.44       28.18      6.92 o 
   4   1  14      154.34      170.34      9.47 o 
   5   1  14       64.19       68.23      5.93 o 
   6   1  14      121.55      130.13      5.80 o 
   7   1  14       30.44       17.37      4.91 o 
   8   1  14        9.68        6.06      5.03 o 
   9   1  14       21.35       26.75     13.69 o 
   0   2  14        1.14       -1.43      6.92 o 
   1   2  14       50.17       53.08      5.71 o 
   2   2  14      114.44      119.34      7.07 o 
   3   2  14      337.64      339.69      9.87 o 
   4   2  14       69.60       74.57      6.50 o 
   5   2  14       92.89       99.71      6.05 o 
   6   2  14        9.92        4.83      3.78 o 
   7   2  14       13.42       12.99      4.15 o 
   8   2  14        4.84        5.88      5.62 o 
   9   2  14        4.17       -2.12      8.74 o 
   0   3  14        0.63       -0.85      6.55 o 
   1   3  14      225.19      225.88      8.12 o 
   2   3  14        5.21       11.34      5.43 o 
   3   3  14       33.16       35.01      5.90 o 
   4   3  14       30.91       33.29      5.55 o 
   5   3  14       53.55       49.28      5.34 o 
   6   3  14      128.45      145.83      6.23 o 
   7   3  14       18.06       15.51      4.10 o 
   8   3  14        3.64       15.13      6.57 o 
   0   4  14       30.42       33.87      7.74 o 
   1   4  14      116.45      126.60      7.55 o 
   2   4  14      501.57      502.03     11.35 o 
   3   4  14       45.91       41.65      6.55 o 
   4   4  14      168.52      181.56      7.95 o 
   5   4  14       33.49       30.99      5.42 o 
   6   4  14       33.71       33.38      4.07 o 
   7   4  14       26.68       21.65      4.26 o 
   8   4  14        9.27        7.47      6.97 o 
   0   5  14      182.49      183.46      9.66 o 
   1   5  14      187.83      187.27      7.48 o 
   2   5  14      217.53      216.13      7.54 o 
   3   5  14      504.34      489.94      9.84 o 
   4   5  14       96.62      100.17      7.13 o 
   5   5  14        2.76        2.36      4.31 o 
   6   5  14       26.01       23.73      5.92 o 
   7   5  14        3.19        5.45      4.66 o 
   8   5  14       17.20        7.70      6.40 o 
   0   6  14        8.09        5.60      8.00 o 
   1   6  14       70.20       76.43      7.63 o 
   2   6  14       19.12       18.92      6.01 o 
   3   6  14      253.45      257.55      7.89 o 
   4   6  14       60.71       63.82      5.64 o 
   5   6  14        7.75        6.97      4.76 o 
   6   6  14       20.59       25.05      3.96 o 
   7   6  14       11.57        8.82      4.91 o 
   8   6  14       18.99       18.30      7.23 o 
   0   7  14      487.65      486.51     24.49 o 
   1   7  14      252.03      244.64      8.15 o 
   2   7  14       66.13       66.02      9.39 o 
   3   7  14       59.81       60.95      5.21 o 
   4   7  14       29.98       19.94      5.11 o 
   5   7  14       16.23       13.28      4.25 o 
   6   7  14       93.15       96.46      7.44 o 
   7   7  14       37.43       22.38      6.31 o 
   8   7  14        8.78        4.87      7.10 o 
   0   8  14       92.33       94.63      8.57 o 
   1   8  14        0.54        1.48      5.26 o 
   2   8  14      230.13      209.46      6.93 o 
   3   8  14       44.00       44.43      4.99 o 
   4   8  14       10.86        5.38      3.86 o 
   5   8  14       91.58       93.99      6.35 o 
   6   8  14        8.10        5.06      4.39 o 
   7   8  14       14.53       13.61      6.62 o 
   0   9  14      165.56      160.12      8.35 o 
   1   9  14       24.83       23.06      4.50 o 
   2   9  14       67.24       72.14      7.21 o 
   3   9  14       35.67       33.35      4.57 o 
   4   9  14      168.93      157.84      9.08 o 
   5   9  14       52.93       44.77      4.94 o 
   6   9  14        3.47       -1.52      6.59 o 
   7   9  14        1.24       18.30      7.54 o 
   0  10  14        4.23        7.44      5.05 o 
   1  10  14       56.75       63.29      5.19 o 
   2  10  14       20.60       14.42      4.12 o 
   3  10  14       23.95       28.00      4.36 o 
   4  10  14      128.03      123.93      4.26 o 
   5  10  14       22.89       22.85      5.56 o 
   6  10  14        9.55       -1.29      5.81 o 
   7  10  14        6.20       16.41      8.93 o 
   0  11  14        0.72        0.26      5.21 o 
   1  11  14        5.27        1.88      4.24 o 
   2  11  14       32.88       36.70      4.70 o 
   3  11  14        6.42        5.01      3.84 o 
   4  11  14        4.25        2.18      4.76 o 
   5  11  14       29.08       20.16      5.49 o 
   6  11  14        9.41       12.54      8.24 o 
   0  12  14       83.66       85.78      8.82 o 
   1  12  14        2.59        1.91      4.80 o 
   2  12  14       29.39       19.76      5.21 o 
   3  12  14        4.55        5.91      5.86 o 
   4  12  14       18.38       13.32      5.86 o 
   5  12  14        5.62       14.83      7.76 o 
   0  13  14        1.07        0.98      6.98 o 
   1  13  14        3.35        1.61      4.06 o 
   2  13  14        3.48       -2.08      5.88 o 
   3  13  14        5.71       12.02      5.60 o 
   4  13  14        8.25       13.32      5.78 o 
   5  13  14        4.19       -0.32      6.92 o 
   0  14  14        2.05       -1.75      6.20 o 
   1  14  14        8.21        3.34      3.72 o 
   2  14  14       11.33        5.40      5.98 o 
   3  14  14       32.45       28.64      7.56 o 
   4  14  14        3.23        3.12      4.73 o 
   0  15  14        2.67        0.93      7.15 o 
   1  15  14       18.55       21.91      5.78 o 
   2  15  14       10.04        9.95      5.32 o 
   1   0  15        5.48       -1.42      7.18 o 
   2   0  15      217.65      232.61     10.81 o 
   3   0  15        9.76        9.81      7.78 o 
   4   0  15        0.00        5.08      7.87 o 
   5   0  15       95.06       89.25      9.00 o 
   6   0  15      153.99      166.25      9.70 o 
   7   0  15       47.19       35.18     10.47 o 
   8   0  15       51.75       35.77     14.88 o 
   0   1  15        0.15       -6.61      9.69 o 
   1   1  15      118.05      114.62      6.91 o 
   2   1  15       35.44       29.55      6.23 o 
   3   1  15      144.55      156.05      8.75 o 
   4   1  15      136.83      135.65      8.33 o 
   5   1  15       44.38       56.12      6.84 o 
   6   1  15       14.14       11.48      4.45 o 
   7   1  15       40.11       28.11      4.97 o 
   8   1  15        1.10        6.97      4.85 o 
   0   2  15        0.26       -4.42      7.70 o 
   1   2  15       80.17       92.38      6.76 o 
   2   2  15       20.29       18.40      5.78 o 
   3   2  15       57.09       65.21      7.05 o 
   4   2  15      177.95      195.02      8.55 o 
   5   2  15       21.02       21.72      5.45 o 
   6   2  15       76.83       81.80      6.43 o 
   7   2  15        0.18        4.96      4.19 o 
   8   2  15       56.30       35.44      6.49 o 
   0   3  15        1.73        2.25      7.37 o 
   1   3  15      272.86      278.77      8.22 o 
   2   3  15       58.56       55.23      6.98 o 
   3   3  15       52.97       53.94      6.43 o 
   4   3  15       40.52       44.21      6.71 o 
   5   3  15        2.35        4.55      4.90 o 
   6   3  15       16.28       14.18      4.52 o 
   7   3  15        7.47        3.49      4.30 o 
   8   3  15       31.01       26.10      6.74 o 
   0   4  15       14.77       19.02      9.42 o 
   1   4  15      149.01      141.56      7.58 o 
   2   4  15      145.23      148.90      7.92 o 
   3   4  15       71.61       68.70      6.07 o 
   4   4  15       23.07       28.80      5.99 o 
   5   4  15       22.45       21.69      5.86 o 
   6   4  15       27.18       23.58      5.45 o 
   7   4  15       31.71       23.73      5.96 o 
   8   4  15        5.80        8.63      5.30 o 
   0   5  15      220.78      238.70     12.62 o 
   1   5  15      330.86      312.20      8.42 o 
   2   5  15      236.70      224.31      8.47 o 
   3   5  15       47.11       52.80      6.43 o 
   4   5  15      263.61      260.30      7.94 o 
   5   5  15        1.63        2.62      4.66 o 
   6   5  15       45.71       38.83      6.17 o 
   7   5  15       14.18        8.70      5.29 o 
   8   5  15       21.00       16.53      6.58 o 
   0   6  15      405.23      434.59     15.74 o 
   1   6  15      255.99      256.25     11.76 o 
   2   6  15        9.06       10.00      5.38 o 
   3   6  15      148.25      148.56      7.79 o 
   4   6  15       35.08       30.38      5.32 o 
   5   6  15       44.91       32.35      5.91 o 
   6   6  15        7.70        3.86      4.89 o 
   7   6  15        9.03       11.48      5.03 o 
   8   6  15        7.34       13.10      7.45 o 
   0   7  15       10.36       15.82      7.45 o 
   1   7  15      327.89      305.70      8.81 o 
   2   7  15       22.78       18.83      5.70 o 
   3   7  15       94.59      101.70      6.64 o 
   4   7  15       33.04       36.45      4.73 o 
   5   7  15        1.93        0.46      3.39 o 
   6   7  15        9.76        9.51      5.19 o 
   7   7  15       13.83       11.41      5.71 o 
   0   8  15        1.01       -4.40      6.12 o 
   1   8  15        9.64       10.97      5.29 o 
   2   8  15        9.61        7.94      5.52 o 
   3   8  15       28.18       21.89      4.30 o 
   4   8  15       68.31       58.95      5.50 o 
   5   8  15       15.23        8.61      4.19 o 
   6   8  15       15.84       12.57      4.53 o 
   7   8  15        5.21        6.85      9.04 o 
   0   9  15      124.57      121.81      9.84 o 
   1   9  15       51.13       49.48      6.34 o 
   2   9  15       38.80       36.50      4.97 o 
   3   9  15        1.42        0.10      3.64 o 
   4   9  15       32.08       25.78      4.54 o 
   5   9  15       69.06       67.11      4.52 o 
   6   9  15        6.25       12.30      6.74 o 
   7   9  15       11.47        7.06      8.04 o 
   0  10  15       28.39       34.54      6.96 o 
   1  10  15       10.60       15.28      4.86 o 
   2  10  15       12.37       10.84      4.23 o 
   3  10  15       94.41      101.22      7.40 o 
   4  10  15       23.63       26.62      6.48 o 
   5  10  15        0.14       -7.76      5.17 o 
   6  10  15        3.06       -0.76      7.19 o 
   0  11  15       13.43       15.44      6.30 o 
   1  11  15        9.21       10.20      4.10 o 
   2  11  15       10.59        9.60      4.28 o 
   3  11  15        5.15        5.81      3.98 o 
   4  11  15       73.04       74.30      6.73 o 
   5  11  15        6.27        6.33      7.26 o 
   6  11  15        2.84        0.58      5.98 o 
   0  12  15       49.76       66.38      9.06 o 
   1  12  15       11.84       15.98      5.36 o 
   2  12  15        4.59        6.50      4.77 o 
   3  12  15       77.04       87.73      9.33 o 
   4  12  15        2.55       12.01      7.58 o 
   5  12  15        3.22       14.38      6.89 o 
   0  13  15       19.96       22.70      7.49 o 
   1  13  15        7.24       14.81      6.38 o 
   2  13  15       21.07       27.34      6.62 o 
   3  13  15        2.95        7.61      5.41 o 
   4  13  15        8.06       24.02      6.86 o 
   0  14  15       11.23       12.70      6.59 o 
   1  14  15       15.08       18.07      5.97 o 
   2  14  15       27.06       35.08      7.05 o 
   3  14  15       24.30       24.31      6.70 o 
   0  15  15        0.07      -14.18     14.59 o 
   1  15  15        1.50        3.70      5.42 o 
   0   0  16        1.81       11.96     10.69 o 
   1   0  16       11.63       13.20      8.21 o 
   2   0  16      172.75      179.84     12.89 o 
   3   0  16       12.31       15.87      7.56 o 
   4   0  16       46.44       44.62     10.27 o 
   5   0  16       58.47       58.22     10.21 o 
   6   0  16       10.20        5.71      5.85 o 
   7   0  16      117.16      127.83      8.24 o 
   8   0  16       27.65       14.63     10.03 o 
   0   1  16       55.13       46.38      8.97 o 
   1   1  16       44.30       41.02      6.07 o 
   2   1  16        1.21        4.02      5.29 o 
   3   1  16       62.57       66.02      7.32 o 
   4   1  16      264.93      257.05      9.46 o 
   5   1  16       24.84       21.28      6.77 o 
   6   1  16       41.74       32.67      6.05 o 
   7   1  16        4.33        7.72      5.53 o 
   8   1  16        5.22       13.55      6.23 o 
   0   2  16       33.53       28.00      8.40 o 
   1   2  16        8.90        9.82      6.03 o 
   2   2  16       50.56       51.57      6.72 o 
   3   2  16      148.62      144.61      7.62 o 
   4   2  16       95.65       99.08      7.18 o 
   5   2  16       65.65       66.26      7.63 o 
   6   2  16       29.75       25.75      5.31 o 
   7   2  16       18.27        5.90      5.04 o 
   8   2  16        1.21       15.49      9.04 o 
   0   3  16        0.02        0.55      7.06 o 
   1   3  16       37.20       51.84      6.59 o 
   2   3  16       95.35      115.56      8.15 o 
   3   3  16       11.20        6.91      5.14 o 
   4   3  16       10.43        8.82      5.75 o 
   5   3  16        2.47        2.96      4.92 o 
   6   3  16        4.66        3.72      5.10 o 
   7   3  16       19.60       17.95      6.38 o 
   8   3  16        4.75        1.63      4.93 o 
   0   4  16        4.28       11.11      9.17 o 
   1   4  16       97.50      101.97      7.62 o 
   2   4  16        3.91       -0.57      5.47 o 
   3   4  16       28.29       27.89      6.65 o 
   4   4  16       50.65       57.69      6.11 o 
   5   4  16       12.28       17.67      5.14 o 
   6   4  16       27.27       20.22      5.62 o 
   7   4  16        4.70        6.21      5.44 o 
   8   4  16       20.27       18.36     11.70 o 
   0   5  16        5.20        6.99      7.28 o 
   1   5  16      141.17      126.24      7.45 o 
   2   5  16      116.75      126.27      9.34 o 
   3   5  16      346.56      343.84      8.80 o 
   4   5  16       49.63       36.57      6.58 o 
   5   5  16       41.60       32.89      6.63 o 
   6   5  16       27.76       26.93      6.72 o 
   7   5  16        6.71        8.76      5.62 o 
   0   6  16      139.67      142.47     11.48 o 
   1   6  16        1.92       -1.57      5.19 o 
   2   6  16       13.86       12.43      5.52 o 
   3   6  16       70.07       64.17      6.70 o 
   4   6  16       36.10       30.20      5.85 o 
   5   6  16       29.67       24.03      5.70 o 
   6   6  16       62.67       67.10      7.41 o 
   7   6  16        6.65        4.67      5.75 o 
   0   7  16      197.50      219.26     12.41 o 
   1   7  16        6.98        8.03      6.37 o 
   2   7  16      202.33      208.56      7.37 o 
   3   7  16       15.29       12.95      5.15 o 
   4   7  16       19.66       12.99      4.46 o 
   5   7  16        9.53        6.57      4.92 o 
   6   7  16       10.68        6.94      4.48 o 
   7   7  16       10.08       22.05      5.63 o 
   0   8  16       63.10       70.46      9.61 o 
   1   8  16       72.20       76.96      5.91 o 
   2   8  16        9.15        9.04      5.07 o 
   3   8  16        5.53       13.23      4.69 o 
   4   8  16       31.31       32.81      7.30 o 
   5   8  16       14.62       16.92      4.18 o 
   6   8  16        3.50        7.84      4.36 o 
   0   9  16        1.62       11.62      8.70 o 
   1   9  16       13.66        8.49      4.78 o 
   2   9  16        7.17        7.15      4.23 o 
   3   9  16        5.54        2.50      5.06 o 
   4   9  16       18.94       20.89      4.63 o 
   5   9  16        5.48        3.57      2.94 o 
   6   9  16        5.29       -2.81      6.47 o 
   0  10  16       10.47       23.65      6.94 o 
   1  10  16        1.78        5.25      3.93 o 
   2  10  16        9.24        5.87      4.18 o 
   3  10  16       13.42        7.43      4.65 o 
   4  10  16       26.41       18.71      4.17 o 
   5  10  16        5.20        9.14      8.09 o 
   6  10  16       17.23       13.26      6.46 o 
   0  11  16       10.12        3.29      5.36 o 
   1  11  16        2.77       -0.80      3.90 o 
   2  11  16        2.68        2.16      3.67 o 
   3  11  16       24.62       24.23      4.37 o 
   4  11  16        1.54        1.28      5.85 o 
   5  11  16        4.98       11.93      7.21 o 
   0  12  16       15.74        1.78      7.24 o 
   1  12  16       13.52       23.44      5.22 o 
   2  12  16       35.25       35.40      5.96 o 
   3  12  16        1.48        0.55      5.78 o 
   4  12  16        7.43       12.38      6.14 o 
   0  13  16       13.20       17.79      8.86 o 
   1  13  16        5.55        2.81      4.85 o 
   2  13  16        9.46        1.27      6.27 o 
   3  13  16       10.79       14.54      5.40 o 
   0  14  16        6.21       18.59      6.98 o 
   1  14  16        1.39        9.07      6.46 o 
   2  14  16        5.29       -0.30      7.00 o 
   1   0  17        0.98       -8.58      7.43 o 
   2   0  17       28.19       23.03     10.19 o 
   3   0  17      105.76      121.27      9.64 o 
   4   0  17       44.30       46.01     14.85 o 
   5   0  17        7.38        6.52      8.05 o 
   6   0  17       38.95       37.12      9.62 o 
   7   0  17       31.84       32.85      8.50 o 
   0   1  17        0.86        0.34      7.47 o 
   1   1  17        1.89        1.85      5.53 o 
   2   1  17       97.48       96.85      7.65 o 
   3   1  17        6.53        9.52      6.44 o 
   4   1  17       45.23       32.16      6.70 o 
   5   1  17      225.98      220.26      8.81 o 
   6   1  17       36.24       28.70      5.51 o 
   7   1  17       14.82       11.82      4.74 o 
   0   2  17       49.36       39.74      8.92 o 
   1   2  17       10.56        8.37      5.39 o 
   2   2  17        3.63        5.38      5.62 o 
   3   2  17      147.65      153.57      7.93 o 
   4   2  17      110.73      112.28      7.48 o 
   5   2  17        1.60        2.56      6.05 o 
   6   2  17       24.13       10.26      4.55 o 
   7   2  17        1.68        0.11      4.72 o 
   0   3  17        8.05        0.76      7.87 o 
   1   3  17       16.41       12.13      6.10 o 
   2   3  17      137.35      141.35      7.48 o 
   3   3  17        6.52        9.03      5.30 o 
   4   3  17       10.22        7.16      5.69 o 
   5   3  17        5.92        7.62      5.27 o 
   6   3  17       26.14       23.83      5.86 o 
   7   3  17        5.51        6.08      5.83 o 
   0   4  17      261.85      257.30     13.59 o 
   1   4  17      135.44      145.95      7.65 o 
   2   4  17       82.38       84.92      6.76 o 
   3   4  17      112.21       99.07      7.98 o 
   4   4  17        4.82       10.06      6.46 o 
   5   4  17       27.52       27.61      5.43 o 
   6   4  17        7.95       10.63      6.11 o 
   7   4  17        9.33        6.34      5.83 o 
   0   5  17        1.53        1.33      6.46 o 
   1   5  17       16.78       22.00      6.00 o 
   2   5  17      125.81      120.91      7.79 o 
   3   5  17      175.93      175.45      9.22 o 
   4   5  17        8.31        5.50      4.96 o 
   5   5  17        0.12        6.02      6.04 o 
   6   5  17        0.77        0.34      4.95 o 
   7   5  17        5.89        9.30      5.27 o 
   0   6  17       49.78       42.41      8.86 o 
   1   6  17       42.58       41.45      6.28 o 
   2   6  17        3.95       -3.11      5.54 o 
   3   6  17       20.66       17.83      6.58 o 
   4   6  17       21.41       19.42      6.00 o 
   5   6  17       14.66       16.00      5.00 o 
   6   6  17        4.50       16.36      5.82 o 
   7   6  17        4.94       13.17      6.29 o 
   0   7  17       73.44       76.84      8.54 o 
   1   7  17        5.87        4.96      5.11 o 
   2   7  17       25.13       23.34      5.84 o 
   3   7  17       49.46       33.20      8.30 o 
   4   7  17        9.01       10.87      5.93 o 
   5   7  17        0.84        6.02      4.75 o 
   6   7  17        2.91        6.34      5.73 o 
   0   8  17       49.78       40.12      9.58 o 
   1   8  17       31.71       35.00      5.55 o 
   2   8  17       14.95        8.90      5.26 o 
   3   8  17       38.29       30.06      4.79 o 
   4   8  17       73.21       53.51      8.77 o 
   5   8  17       39.19       35.54      6.68 o 
   6   8  17        6.19       14.12      7.80 o 
   0   9  17       22.62       18.69      7.80 o 
   1   9  17       16.11       17.54      5.27 o 
   2   9  17       20.84       16.19      5.51 o 
   3   9  17       11.66       10.70      5.09 o 
   4   9  17       39.35       35.42      5.05 o 
   5   9  17       21.58       26.01      6.63 o 
   0  10  17        1.88        2.23      5.84 o 
   1  10  17        8.53       11.68      4.42 o 
   2  10  17       15.83       19.56      4.34 o 
   3  10  17       38.55       48.46      6.07 o 
   4  10  17       16.01       20.66      7.65 o 
   5  10  17       17.74        9.61      7.35 o 
   0  11  17        5.13       12.73      7.64 o 
   1  11  17       25.84       29.42      5.18 o 
   2  11  17       37.33       44.39      5.49 o 
   3  11  17        0.62        2.36      4.11 o 
   4  11  17        4.45       12.61      8.45 o 
   0  12  17        0.26       -9.41      6.27 o 
   1  12  17       18.18       15.23      4.97 o 
   2  12  17        6.56       10.90      4.34 o 
   3  12  17       25.14       21.69      6.43 o 
   0  13  17       10.61       22.86      9.50 o 
   1  13  17        6.17        6.04      5.65 o 
   2  13  17        0.85       -6.94      6.43 o 
   0   0  18      292.28      232.81     19.07 o 
   1   0  18        4.33        2.19      7.94 o 
   2   0  18       19.49       12.26      9.53 o 
   3   0  18        4.58       -4.35      8.25 o 
   4   0  18        2.19       -0.51      8.21 o 
   5   0  18        0.74       16.21      8.98 o 
   6   0  18       12.91        9.73      8.36 o 
   7   0  18       28.09       20.28      8.66 o 
   0   1  18       24.29       19.62      9.50 o 
   1   1  18       29.62       23.97      6.62 o 
   2   1  18       43.71       37.31      6.47 o 
   3   1  18        7.22        5.18      6.38 o 
   4   1  18      110.64       98.52      8.92 o 
   5   1  18       29.46       20.83      7.17 o 
   6   1  18        0.18        3.17      4.85 o 
   7   1  18        7.07        7.65      4.78 o 
   0   2  18      203.99      183.46     11.88 o 
   1   2  18       19.21       15.10      5.93 o 
   2   2  18        8.18        8.62      6.10 o 
   3   2  18       59.09       37.09      8.82 o 
   4   2  18       32.93       22.14      6.26 o 
   5   2  18        1.86        2.02      6.02 o 
   6   2  18       14.11       23.05      7.51 o 
   7   2  18        3.17        5.09      6.61 o 
   0   3  18       42.00       33.17     10.24 o 
   1   3  18       22.69       13.96      6.45 o 
   2   3  18       83.19       75.85      6.35 o 
   3   3  18        7.39        6.72      6.02 o 
   4   3  18       13.33        5.82      6.04 o 
   5   3  18        0.07       10.70      6.74 o 
   6   3  18       14.41       19.84      6.50 o 
   7   3  18       34.06       32.94      6.20 o 
   0   4  18        4.54       -1.15      7.02 o 
   1   4  18        8.36       10.67      5.95 o 
   2   4  18       96.14       91.65      7.31 o 
   3   4  18        5.19       14.00      5.98 o 
   4   4  18        2.61        4.56      5.42 o 
   5   4  18       28.48       23.30      6.69 o 
   6   4  18        1.45        8.16      6.01 o 
   7   4  18       33.20       38.46      6.97 o 
   0   5  18       17.34       10.29      8.52 o 
   1   5  18        1.90        4.78      5.98 o 
   2   5  18       56.98       39.61      6.14 o 
   3   5  18       29.38       13.69      6.47 o 
   4   5  18       10.58        4.88      5.56 o 
   5   5  18       20.24       20.93      5.30 o 
   6   5  18       22.31       37.93      7.61 o 
   0   6  18        2.58        0.03      7.50 o 
   1   6  18       46.43       41.71      6.09 o 
   2   6  18       16.16       16.06      6.27 o 
   3   6  18        4.84        1.85      5.29 o 
   4   6  18       52.49       38.67      8.20 o 
   5   6  18        2.35       11.30      5.99 o 
   6   6  18        4.11        5.03      5.48 o 
   0   7  18       60.08       73.28     10.34 o 
   1   7  18       36.98       25.68      6.83 o 
   2   7  18       41.75       27.52      6.82 o 
   3   7  18        2.15        0.17      5.02 o 
   4   7  18        2.30        2.42      4.87 o 
   5   7  18        3.44       -0.94      5.12 o 
   6   7  18        9.26        7.07      5.93 o 
   0   8  18       13.39       16.15     11.15 o 
   1   8  18       16.22       12.82      5.50 o 
   2   8  18        1.53       -4.12      5.84 o 
   3   8  18       18.72       23.79      6.04 o 
   4   8  18        6.30       11.09      4.68 o 
   5   8  18        7.64       14.42      5.57 o 
   0   9  18       15.03       19.79      7.64 o 
   1   9  18       22.36       22.14      6.83 o 
   2   9  18       71.41       66.48     13.08 o 
   3   9  18        4.36       11.06      5.42 o 
   4   9  18        2.05        2.55      4.42 o 
   5   9  18       10.51       12.87      6.27 o 
   0  10  18        2.46        9.59      6.72 o 
   1  10  18       52.87       63.09      6.53 o 
   2  10  18        6.82        9.30      5.07 o 
   3  10  18        6.45        4.66      4.75 o 
   4  10  18       24.02       18.73      6.33 o 
   0  11  18       10.50       11.14      6.85 o 
   1  11  18        5.62       16.61      5.27 o 
   2  11  18       12.88       11.96      4.20 o 
   3  11  18       22.50       24.90      7.24 o 
   0  12  18        2.05       17.09      6.79 o 
   1  12  18        5.89        6.82      4.89 o 
   2  12  18        8.70       17.46      8.33 o 
   1   0  19       83.56       73.44     14.45 o 
   2   0  19       22.86        5.98     12.23 o 
   3   0  19      107.47       94.78     20.43 o 
   4   0  19       27.34       19.96      8.89 o 
   5   0  19        2.84        3.26      8.45 o 
   6   0  19        9.14       11.41      8.73 o 
   0   1  19        5.27       -5.34      7.76 o 
   1   1  19        8.17        5.41      5.92 o 
   2   1  19        4.83        4.78      6.01 o 
   3   1  19      120.08      118.35      8.05 o 
   4   1  19        4.93        0.88      5.92 o 
   5   1  19        2.75       18.31      6.68 o 
   6   1  19       10.65        6.14      5.13 o 
   0   2  19      253.96      229.87     13.32 o 
   1   2  19      103.67       97.77      8.34 o 
   2   2  19        9.23       -0.60      5.63 o 
   3   2  19        2.40       -0.30      5.27 o 
   4   2  19        2.51        8.40      6.64 o 
   5   2  19       16.26       18.51      6.31 o 
   6   2  19       21.82       38.97      7.37 o 
   0   3  19        0.17        3.26      7.33 o 
   1   3  19       63.86       64.26      6.90 o 
   2   3  19       13.48        5.39      6.61 o 
   3   3  19       25.66       15.57      6.21 o 
   4   3  19       31.59       30.21      7.69 o 
   5   3  19       11.80        5.01      5.90 o 
   6   3  19        5.07        1.44      5.77 o 
   0   4  19        1.71        2.71      7.92 o 
   1   4  19       22.33       20.37      7.07 o 
   2   4  19       45.35       24.15      6.41 o 
   3   4  19        8.73       11.68      5.57 o 
   4   4  19        3.34        3.89      5.80 o 
   5   4  19       19.85       21.74      6.78 o 
   6   4  19        3.50        8.15      6.96 o 
   0   5  19        4.43       -0.78      6.96 o 
   1   5  19      103.10      108.55      8.12 o 
   2   5  19       21.17       11.42      5.60 o 
   3   5  19        7.37        2.06      5.79 o 
   4   5  19        7.19        3.56      5.48 o 
   5   5  19        9.11        8.88      5.63 o 
   6   5  19       13.92       20.22      6.27 o 
   0   6  19       52.79       38.55     11.81 o 
   1   6  19       38.25       33.92      5.98 o 
   2   6  19        3.06        2.55      6.23 o 
   3   6  19       22.10       17.74      8.39 o 
   4   6  19        9.88        6.37      5.55 o 
   5   6  19       25.60       18.45      6.52 o 
   0   7  19        2.07       -2.78      7.16 o 
   1   7  19       52.77       55.10      7.45 o 
   2   7  19       11.18       16.76      5.52 o 
   3   7  19       24.94       35.77      6.24 o 
   4   7  19        3.21        1.23      6.04 o 
   5   7  19        0.28       10.40      5.70 o 
   0   8  19        3.32        9.04      7.50 o 
   1   8  19       43.96       40.62      6.24 o 
   2   8  19       24.83       19.81      6.50 o 
   3   8  19       19.23       22.74      6.12 o 
   4   8  19        6.11       12.73      6.48 o 
   5   8  19        0.81        4.44      5.17 o 
   0   9  19       37.83       35.28      9.28 o 
   1   9  19        8.06        3.08      5.88 o 
   2   9  19       12.28        9.25      5.48 o 
   3   9  19        7.46        3.55      5.45 o 
   4   9  19        8.62        9.62      5.11 o 
   0  10  19        3.08       25.15     15.41 o 
   1  10  19        2.98       -1.77      5.68 o 
   2  10  19       10.17       12.20      6.77 o 
   3  10  19       13.10       10.35      5.68 o 
   0  11  19        6.06        7.19      6.66 o 
   1  11  19        2.01       -1.06      4.64 o 
   2  11  19       13.82       18.13      5.47 o 
   0   0  20      169.16      123.02     22.42 o 
   1   0  20       14.54       10.38      8.46 o 
   2   0  20        1.88        6.20      7.85 o 
   3   0  20       21.11       17.04     12.30 o 
   4   0  20        7.81       -0.42      9.36 o 
   5   0  20       15.32       10.94     11.71 o 
   6   0  20       35.88       44.37     12.16 o 
   0   1  20      134.54      123.14     10.77 o 
   1   1  20       20.73       11.35      6.51 o 
   2   1  20       14.55        8.78      6.81 o 
   3   1  20       52.46       42.10      8.92 o 
   4   1  20        2.96        3.74      6.49 o 
   5   1  20       21.44       28.04      7.85 o 
   6   1  20        0.74        5.93      4.70 o 
   0   2  20       17.59        5.68      8.17 o 
   1   2  20       50.00       37.53      7.11 o 
   2   2  20       19.32       13.78      6.74 o 
   3   2  20        4.49        4.40      6.40 o 
   4   2  20        1.60        0.56      5.70 o 
   5   2  20       39.12       29.25      9.94 o 
   6   2  20        5.77       10.67      5.68 o 
   0   3  20        0.30       -2.59      8.43 o 
   1   3  20       18.52       13.53      6.44 o 
   2   3  20        2.14        7.43      5.62 o 
   3   3  20       26.67       23.93      6.98 o 
   4   3  20       14.73       18.58     11.60 o 
   5   3  20        1.51       -5.20      7.28 o 
   0   4  20        1.54        1.79      7.11 o 
   1   4  20       93.12       91.24      7.50 o 
   2   4  20        0.84        0.81      5.43 o 
   3   4  20        2.14        4.28      6.34 o 
   4   4  20        3.92       10.06      6.29 o 
   5   4  20       14.88       13.73      6.27 o 
   0   5  20      122.98      134.56     15.59 o 
   1   5  20       13.12       -0.77      5.41 o 
   2   5  20        9.12        2.90      6.15 o 
   3   5  20        6.99        1.97      5.06 o 
   4   5  20        7.39       11.57      6.28 o 
   5   5  20        6.79       14.34      6.57 o 
   0   6  20       49.46       34.00     10.92 o 
   1   6  20        3.94       -2.58      5.02 o 
   2   6  20        1.49        2.12      5.66 o 
   3   6  20        3.38        1.36      5.93 o 
   4   6  20        3.59       -2.36      4.98 o 
   5   6  20        3.18       -1.39      5.60 o 
   0   7  20       17.67       18.44      9.52 o 
   1   7  20       19.59       32.09      8.16 o 
   2   7  20        8.49        1.76      5.16 o 
   3   7  20        2.24        4.34      5.95 o 
   4   7  20       10.88        3.85      6.30 o 
   0   8  20        0.51        2.30      7.58 o 
   1   8  20       32.39       15.87      6.42 o 
   2   8  20        4.92       16.53      5.72 o 
   3   8  20        4.69        0.19      5.51 o 
   4   8  20        0.54        8.96      6.54 o 
   0   9  20       34.28       46.06     16.11 o 
   1   9  20        8.78       19.52      7.05 o 
   2   9  20        6.25        6.23      6.54 o 
   3   9  20       14.28        2.28      6.21 o 
   0  10  20        3.98       -8.99      7.92 o 
   1  10  20        1.62        8.21      5.76 o 
   2  10  20       32.32       37.86      6.02 o 
   1   0  21        0.13        3.70      8.50 o 
   2   0  21        1.21        0.49      8.09 o 
   3   0  21       20.30       15.42      9.56 o 
   4   0  21        2.01      -10.96     10.37 o 
   5   0  21        2.49        7.61      8.11 o 
   0   1  21       37.42       29.25     11.66 o 
   1   1  21       15.91       15.83      6.57 o 
   2   1  21       28.68       26.83      7.64 o 
   3   1  21        4.80        6.94      6.29 o 
   4   1  21        6.99        1.18      6.31 o 
   5   1  21        3.56       18.44      7.57 o 
   0   2  21       51.76       41.14     11.58 o 
   1   2  21       43.39       39.68      6.46 o 
   2   2  21        3.78        0.64      6.83 o 
   3   2  21       11.34       27.09      9.10 o 
   4   2  21        3.07        0.66      5.50 o 
   5   2  21        4.93       15.29      6.58 o 
   0   3  21        5.17        3.14      9.31 o 
   1   3  21        2.50       -1.54      5.88 o 
   2   3  21       28.66       26.57      7.50 o 
   3   3  21        3.25       11.70      6.15 o 
   4   3  21       17.62        7.36      7.86 o 
   5   3  21        0.62        8.13      6.40 o 
   0   4  21       14.45       -5.48     10.56 o 
   1   4  21        6.56        4.06      5.76 o 
   2   4  21       19.89       19.39      9.88 o 
   3   4  21        4.28        3.74      6.25 o 
   4   4  21        3.04       -1.84      6.31 o 
   0   5  21       57.14       25.91     13.79 o 
   1   5  21        6.26        2.26      5.67 o 
   2   5  21       10.50        6.06      6.14 o 
   3   5  21        1.35        4.15      6.29 o 
   4   5  21        5.03        6.70      6.10 o 
   0   6  21        6.40        9.98     10.68 o 
   1   6  21        1.64        7.89      5.77 o 
   2   6  21        9.27       12.39      6.49 o 
   3   6  21        0.24       13.98      7.47 o 
   4   6  21        4.78       -3.30      6.32 o 
   0   7  21        2.14       10.49      8.25 o 
   1   7  21       13.63       15.64      6.46 o 
   2   7  21       18.71        4.94      7.47 o 
   3   7  21        1.97        7.09      6.99 o 
   0   8  21        0.87       -2.58      7.15 o 
   1   8  21       15.21       15.47      7.21 o 
   2   8  21        9.01        7.83      6.24 o 
   0   9  21        9.82       22.85     11.41 o 
   1   9  21        8.30        4.97      6.29 o 
   0   0  22        0.01        5.92     13.01 o 
   1   0  22        1.12       -2.99      7.85 o 
   2   0  22        0.24        2.34      8.97 o 
   3   0  22        9.48        8.97     12.30 o 
   4   0  22       13.29        6.15     10.12 o 
   0   1  22       32.42       24.79      9.77 o 
   1   1  22       24.91       11.74      6.75 o 
   2   1  22       16.31        8.48      6.75 o 
   3   1  22       17.78       12.15      8.90 o 
   4   1  22        7.63       20.33      8.72 o 
   0   2  22        7.80        9.51      9.21 o 
   1   2  22        0.43       -1.86      6.86 o 
   2   2  22        3.40        8.71      6.13 o 
   3   2  22        8.12       10.69      6.09 o 
   4   2  22        3.72        6.41      7.15 o 
   0   3  22       15.18       20.96      9.29 o 
   1   3  22        6.20        0.71      6.95 o 
   2   3  22       14.62       14.32      7.65 o 
   3   3  22       11.75        5.59      7.26 o 
   4   3  22        0.26        9.91      6.77 o 
   0   4  22        4.57        2.85      9.10 o 
   1   4  22        0.48       -3.24      6.37 o 
   2   4  22        1.88       -4.13      6.35 o 
   3   4  22        8.64       17.27      6.07 o 
   0   5  22        0.52        4.67      8.90 o 
   1   5  22        0.63        7.26      6.44 o 
   2   5  22        7.11        2.88      6.54 o 
   3   5  22        4.15        4.03      5.83 o 
   0   6  22        5.90       23.17      9.15 o 
   1   6  22        1.91        7.77      6.87 o 
   2   6  22        7.78        5.89      6.25 o 
   0   7  22       16.03       32.25     13.65 o 
   1   7  22        2.58        1.48      5.51 o 
   1   0  23       47.57       33.58     12.66 o 
   2   0  23       12.54        8.65     13.11 o 
   3   0  23        0.26       13.67     12.80 o 
   0   1  23        5.46       19.51     10.92 o 
   1   1  23        6.69        3.65      6.70 o 
   2   1  23       12.14       14.79      6.85 o 
   3   1  23       11.30       13.73      7.27 o 
   0   2  23        6.93       19.27      9.86 o 
   1   2  23        2.44        4.08      6.68 o 
   2   2  23        6.52       20.84      7.69 o 
   0   3  23        1.55        1.77     12.64 o 
   1   3  23       12.41       14.18      7.36 o 
   2   3  23        0.96        5.34      6.74 o 
   0   4  23       30.47       24.46     10.67 o 
   1   4  23        1.34        5.09      6.50 o 
   2   4  23        4.75       13.36      8.36 o 
   0   5  23        0.09       16.58      8.36 o 
   1   5  23        0.66        2.83      6.19 o 
                                                 
